# Supplementary material for: Viruses traverse the human proteome through peptide interfaces that can be biomimetically leveraged for drug discovery
Source: Proc Natl Acad Sci U S A. 2024 Jan 22;121(5):e2308776121. doi: 10.1073/pnas.2308776121 (PMC10835127; doi:10.1073/pnas.2308776121)
Supplement: Supplementary file 3 — Dataset S02 (XLSX) [file pnas.2308776121.sd02.xlsx]

## Sheet: Feuil1
Peptide	Sources	Targets	Accession	Functional Site Name	Regex
REKRA	P04578:Env:11706:HIV-1 M:B_HXB2R	P09958:FURIN, P29120:PCSK1	ELME000101	PCSK cleavage site	R.[RK]R.
TRRFRRSIT	P11223:S:11122:Avian infectious bronchitis virus (strain Beaudette)	P09958:FURIN	ELME000101	PCSK cleavage site	R.[RK]R.
REKRA	P04578:Env:11706:HIV-1 M:B_HXB2R	P09958:FURIN, P29120:PCSK1	ELME000108	PCSK cleavage site	[KR]R.
REKRA	P04578:Env:11706:HIV-1 M:B_HXB2R	P09958:FURIN, P29120:PCSK1	ELME000100	PCSK cleavage site	KR.
QLTPPHSAR	Q99IB8:NS5B:356411:Hepatitis C virus JFH-1	Q969H0:FBXW7	ELME000289	SCF ubiquitin ligase binding Phosphodegrons	[LIVMP].{0,2}(T)P..([ST])
EDSGNESE	P05919:Vpu:11706:HIV-1 M:B_HXB2R	Q9Y297:BTRC	ELME000269	SCF ubiquitin ligase binding Phosphodegrons	D(S)G.{2,3}([ST])
KEKVEFL	Q66478:2C:69153:Human enterovirus 71 (strain BRCR)	P36873:PPP1CC	ELME000137	PP1-docking motif RVXF	..[RK].{0,1}[VIL][^P][FW].
AAKGLEWI	Q66478:2C:69153:Human enterovirus 71 (strain BRCR)	P62136:PPP1CA	ELME000137	PP1-docking motif RVXF	..[RK].{0,1}[VIL][^P][FW].
ISKFIDWL	Q66478:2C:69153:Human enterovirus 71 (strain BRCR)	P62140:PPP1CB	ELME000137	PP1-docking motif RVXF	..[RK].{0,1}[VIL][^P][FW].
SPRPSTSQVQGPLHVHTPTD	Q2HR71:vIRF2:868565:Human herpesvirus 8 strain GK18	Q93009:USP7	ELME000239	USP7 binding motif	[PA][^P][^FYWIL]S[^P]
SVWIPVNEGASTSGM	F5H9D8:vIRF4:37296:Human gammaherpesvirus 8	Q93009:USP7	ELME000239	USP7 binding motif	[PA][^P][^FYWIL]S[^P]
PDDDPQPGPSREYRYV	Q9QR71:LANA:868565:Human herpesvirus 8 strain GK18	Q93009:USP7	ELME000239	USP7 binding motif	[PA][^P][^FYWIL]S[^P]
DPGEGPSTGP	P03211:EBNA1:10377:Human herpesvirus 4 strain B95-8	Q93009:USP7	ELME000240	USP7 binding motif	P.E[^P].S[^P]
QGPADDPGEGPSTGP	Q1HVF7:EBNA1:82830:Epstein-barr virus strain ag876	Q93009:USP7	ELME000240	USP7 binding motif	P.E[^P].S[^P]
PRGPRKCARKTRHAE	P08393:ICP0:10299:Human alphaherpesvirus 1 strain 17	Q93009:USP7	ELME000394	USP7 binding motif	K...K
GPRKCARKTRH	P08393:ICP0:10299:Human alphaherpesvirus 1 strain 17	Q93009:USP7	ELME000394	USP7 binding motif	K...K
RKSASMS	Q9JG20:M:11171:Mumps virus Miyahara vaccine	P31946:YWHAB	ELME000417	14-3-3 binding phosphopeptide motif	R[^DE]{0,2}[^DEPG]([ST])(([FWYLMV].)|([^PRIKGN]P)|([^PRIKGN].{2,4}[VILMFWYP]))
EEEREQTVPVDLSVKRPRCN	P03259:E1A:28282:Human adenovirus 12	P56545:CTBP2, Q13363:CTBP1	ELME000098	CtBP ligand motif	(P[LVIPME][DENS][LM][VASTRG])|(G[LVIPME][DENS][LM][VASTRG]((K)|(.[KR])))
PLDLS	P03255:E1A:28285:Human adenovirus 5, Q69140:EBNA6:82830:Epstein-barr virus strain ag876	Q13363:CTBP1	ELME000098	CtBP ligand motif	(P[LVIPME][DENS][LM][VASTRG])|(G[LVIPME][DENS][LM][VASTRG]((K)|(.[KR])))
SGQPLDLSC	P03254:E1A:10515:Human adenovirus 2	Q13363:CTBP1	ELME000098	CtBP ligand motif	(P[LVIPME][DENS][LM][VASTRG])|(G[LVIPME][DENS][LM][VASTRG]((K)|(.[KR])))
DLLNEPGQPLDLSC	P03255:E1A:28285:Human adenovirus 5	P56545:CTBP2	ELME000098	CtBP ligand motif	(P[LVIPME][DENS][LM][VASTRG])|(G[LVIPME][DENS][LM][VASTRG]((K)|(.[KR])))
EDLLNEPGQPLDLSC	P03255:E1A:28285:Human adenovirus 5	Q13363:CTBP1	ELME000098	CtBP ligand motif	(P[LVIPME][DENS][LM][VASTRG])|(G[LVIPME][DENS][LM][VASTRG]((K)|(.[KR])))
YFADLLI	P03304:2A:12104:Encephalomyocarditis virus	P06730:EIF4E	ELME000317	eIF4E binding motif	Y....L[VILMF]
DDDSASEADSTDTELFETG	G8HBH2:ICP0:10298:Human alphaherpesvirus 1	O76064:RNF8	ELME000220	FHA phosphopeptide ligands	..(T)..[DE].
TLTEEFELLISNSEDDNE	Q99FX5:NSP1:36436:Simian rotavirus A/SA11-4F	Q14653:IRF3	ELME000439	IRF-3 interaction and dimerisation motif	[VILPF].{1,3}L.I(S)
EEFELLISNS	Q99FX5:NSP1:36436:Simian rotavirus A/SA11-4F	Q14653:IRF3	ELME000439	IRF-3 interaction and dimerisation motif	[VILPF].{1,3}L.I(S)
DADDGHFVSIELE	P06821:M2:211044:Influenza A virus (A/Puerto Rico/8/1934(H1N1))	Q9H492:MAP1LC3A	ELME000368	Atg8 protein family ligands	[EDST].{0,2}[WFY][^RKPG][^PG][ILV]
SLQYLALAALIKPKQI	Q72499:Vif:11676:Human immunodeficiency virus 1	Q9GZQ8:MAP1LC3B	ELME000368	Atg8 protein family ligands	[EDST].{0,2}[WFY][^RKPG][^PG][ILV]
DADDGHFVSIELE	P06821:M2:211044:Influenza A virus (A/Puerto Rico/8/1934(H1N1))	Q9H492:MAP1LC3A	ELME000370	Atg8 protein family ligands	[EDST].{0,2}[WFY]..[ILVFY]
SLQYLALAALIKPKQI	Q72499:Vif:11676:Human immunodeficiency virus 1	Q9GZQ8:MAP1LC3B	ELME000370	Atg8 protein family ligands	[EDST].{0,2}[WFY]..[ILVFY]
DKELYPLTSLRSLFGN	C8C5I8:p6:11676:Human immunodeficiency virus 1	Q8WUM4:PDCD6IP	ELME000299	LYPxL ESCRT motif	[ILVM]YP...[ILVM][^P][^P][LI]
DKELYPLTSLRSLFG	C8BSN7:Gag:11676:Human immunodeficiency virus 1	Q8WUM4:PDCD6IP	ELME000299	LYPxL ESCRT motif	[ILVM]YP...[ILVM][^P][^P][LI]
TQNLYPDLSEIKK	Q66721:Gag:11665:Equine infectious anemia virus	Q8WUM4:PDCD6IP	ELME000294	LYPxL ESCRT motif	[ILVMF]YP.[ILVMF]
TQNLYPDLSEIKK	Q66721:Gag:11665:Equine infectious anemia virus	Q8WUM4:PDCD6IP	ELME000508	LYPxL ESCRT motif	YP.[ILVM]
YPNLP	P16734:CEP1:10360:Human herpesvirus 5 strain AD169	Q8WUM4:PDCD6IP	ELME000508	LYPxL ESCRT motif	YP.[ILVM]
SMPELSPVLGL	P12978:EBNA2:10377:Human herpesvirus 4 strain B95-8	Q15326:ZMYND11	ELME000145	MYND domain binding motif.	P.L.P
PNLVP	Q6VGW0:E1A:28285:Human adenovirus 5	Q15326:ZMYND11	ELME000145	MYND domain binding motif.	P.L.P
SMPQLSPVVSL	Q69022:EBNA2:82830:Epstein-barr virus strain ag876	Q15326:ZMYND11	ELME000145	MYND domain binding motif.	P.L.P
SHNSPEAPILFPDDWY	P12978:EBNA2:10377:Human herpesvirus 4 strain B95-8	Q15326:ZMYND11	ELME000145	MYND domain binding motif.	P.L.P
FPHWIKKPNR	P23064:Env:11928:Human T-cell lymphotrophic virus type 1 (isolate MT-2)	O14786:NRP1	ELME000493	CendR Motif Binding to Neuropilin Receptors	[RK].{0,2}R$
NSPRRAR	P0DTC2:S:2697049:Severe acute respiratory syndrome coronavirus 2	O14786:NRP1	ELME000493	CendR Motif Binding to Neuropilin Receptors	[RK].{0,2}R$
PTLGSRSRR	P23064:Env:11928:Human T-cell lymphotrophic virus type 1 (isolate MT-2)	O14786:NRP1	ELME000493	CendR Motif Binding to Neuropilin Receptors	[RK].{0,2}R$
RRIESEV	Q0A442:NS1:382838:Influenza A virus (A/chicken/Germany/N/1949(H10N7))	Q12959:DLG1	ELME000086	PDZ domain ligands	...[ST].[ACVILF]$
QRNETQV	P26554:E6:10595:human papillomavirus 51	Q12959:DLG1	ELME000086	PDZ domain ligands	...[ST].[ACVILF]$
NTENPFMTIV	Q4A371:EhV062:654925:Emiliania huxleyi virus 86 (isolate United Kingdom)	Q5TCQ9:MAGI3	ELME000086	PDZ domain ligands	...[ST].[ACVILF]$
SVVTDRETDV	P33876:A46:587200:Variola virus human/India/Ind3/1967	Q12959:DLG1, Q92796:DLG3	ELME000086	PDZ domain ligands	...[ST].[ACVILF]$
RRRETQV	P06463:E6:333761:Human papillomavirus type 18, P21735:E6:10593:human papillomavirus 45	Q96QZ7:MAGI1, Q12959:DLG1, Q14160:SCRIB	ELME000086	PDZ domain ligands	...[ST].[ACVILF]$
QERLQRRRETQV	P06463:E6:333761:Human papillomavirus type 18	Q8IY63:AMOTL1, Q86UL8:MAGI2, Q96QZ7:MAGI1, Q96JB8:MPP4, O14936:CASK, Q5T2T1:MPP7, Q12959:DLG1, Q92796:DLG3, O75970:MPDZ, Q13425:SNTB2, Q5TCQ9:MAGI3, Q14160:SCRIB, Q02410:APBA1, P78352:DLG4, Q9UPQ7:PDZRN3, Q15700:DLG2	ELME000086	PDZ domain ligands	...[ST].[ACVILF]$
RRRETAL	P06427:E6:10586:human papillomavirus 33	Q12959:DLG1, Q14160:SCRIB, Q96RT1:ERBIN	ELME000086	PDZ domain ligands	...[ST].[ACVILF]$
RLQRRRETQV	P06463:E6:333761:Human papillomavirus type 18	Q5T5U3:ARHGAP21, Q86UL8:MAGI2, Q8N448:LNX2, Q96QZ7:MAGI1, Q9Y2H9:MAST1, Q9NUP9:LIN7C, Q6P0Q8:MAST2, O14936:CASK, Q13884:SNTB1, P29074:PTPN4, Q07157:TJP1, Q9NY99:SNTG2, Q8N3R9:MPP5, Q8NI35:PATJ, O14910:LIN7A, Q5T2T1:MPP7, Q12959:DLG1, Q92796:DLG3, Q9NZW5:MPP6, Q13424:SNTA1, O75970:MPDZ, Q13425:SNTB2, Q5TCQ9:MAGI3, O14924:RGS12, Q5T2W1:PDZK1, Q9NZN5:ARHGEF12, Q9H5P4:PDZD7, Q14160:SCRIB, P78352:DLG4…	ELME000086	PDZ domain ligands	...[ST].[ACVILF]$
RRRRSQSRESQC	A8D6S6:C:10407:Hepatitis B virus	Q86UL8:MAGI2, Q96QZ7:MAGI1, Q6ZWJ1:STXBP4, Q6P0Q8:MAST2, Q13884:SNTB1, Q8TF65:GIPC2, P29074:PTPN4, Q8NI35:PATJ, Q12959:DLG1, Q13424:SNTA1, O75970:MPDZ, Q5TCQ9:MAGI3, Q96L92:SNX27, Q14160:SCRIB, P78352:DLG4, P57105:SYNJ2BP, P26045:PTPN3, Q15700:DLG2, Q9UDY2:TJP2, Q9P2F8:SIPA1L2	ELME000086	PDZ domain ligands	...[ST].[ACVILF]$
EPHDSQATWI	Q9DIC6:G:928304:Lettuce necrotic yellows virus isolate 318	P83110:HTRA3	ELME000086	PDZ domain ligands	...[ST].[ACVILF]$
SSRTRRETQL	P03126:E6:333760:Human papillomavirus type 16	Q5T5U3:ARHGAP21, Q86UL8:MAGI2, Q96QZ7:MAGI1, P31947:SFN, Q9Y2H9:MAST1, Q9NUP9:LIN7C, Q6P0Q8:MAST2, O14936:CASK, Q13884:SNTB1, P29074:PTPN4, Q8N3R9:MPP5, Q8NI35:PATJ, O14910:LIN7A, Q12959:DLG1, Q92796:DLG3, Q9NZW5:MPP6, Q13424:SNTA1, Q13425:SNTB2, Q6ZMN7:PDZRN4, Q5TCQ9:MAGI3, O14924:RGS12, Q96L92:SNX27, Q5T2W1:PDZK1, Q9NZN5:ARHGEF12, Q9H5P4:PDZD7, Q14160:SCRIB, P78352:DLG4, O14907:TAX1BP3, Q68DX3:…	ELME000086	PDZ domain ligands	...[ST].[ACVILF]$
RTRQRNETQV	P26554:E6:10595:human papillomavirus 51	Q9NUP9:LIN7C, O14936:CASK, Q07157:TJP1, Q5T2T1:MPP7, Q12959:DLG1, Q13425:SNTB2, Q14160:SCRIB, Q9UDY2:TJP2	ELME000086	PDZ domain ligands	...[ST].[ACVILF]$
EPHDVKSSRL	Q91GM9:N/A:70600:Epiphyas postvittana nucleopolyhedrovirus	Q5T2W1:PDZK1	ELME000086	PDZ domain ligands	...[ST].[ACVILF]$
RRETQV	P06463:E6:333761:Human papillomavirus type 18	Q12959:DLG1	ELME000086	PDZ domain ligands	...[ST].[ACVILF]$
RRRQTQV	P26555:E6:10598:human papillomavirus 58	Q12959:DLG1	ELME000086	PDZ domain ligands	...[ST].[ACVILF]$
SWESHKSGGETRL	A3F5M8:G:11300:Rabies virus SAD B19, Q08089:G:45418:Rabies virus vnukovo-32	P29074:PTPN4, Q6P0Q8:MAST2	ELME000086	PDZ domain ligands	...[ST].[ACVILF]$
DYDYIKGTYV	Q08FR5:N/A:305674:Deerpox virus W-848-83	P29074:PTPN4	ELME000086	PDZ domain ligands	...[ST].[ACVILF]$
AEKHFRETEV	Q9WS52:Tax1:33747:Simian T-lymphotropic virus 1	Q12959:DLG1	ELME000086	PDZ domain ligands	...[ST].[ACVILF]$
QADELMETDV	Q9Q8T6:gp147R:10272:Rabbit fibroma virus (strain Kasza)	Q12959:DLG1	ELME000086	PDZ domain ligands	...[ST].[ACVILF]$
SGGETRL	Q08089:G:45418:Rabies virus vnukovo-32	Q14160:SCRIB	ELME000086	PDZ domain ligands	...[ST].[ACVILF]$
MNPYSFQTQV	Q76QZ5:B2L:587200:Variola virus human/India/Ind3/1967	Q07157:TJP1	ELME000086	PDZ domain ligands	...[ST].[ACVILF]$
RGIESEV	P30911:NS1:387262:Influenza A virus (A/turkey/Canada/1963(H6N8))	Q12959:DLG1	ELME000086	PDZ domain ligands	...[ST].[ACVILF]$
HFHETEV	P0C222:Tax1:402046:HTLV-1 isolate Mel 15	Q14160:SCRIB	ELME000086	PDZ domain ligands	...[ST].[ACVILF]$
LNYETNL	Q09SZ7:Env:406769:Human T-cell leukemia virus 3 (strain Pyl43)	Q14160:SCRIB	ELME000086	PDZ domain ligands	...[ST].[ACVILF]$
IMKQEKGTGV	P52546:UL51:36351:Human herpesvirus 6 strain Z29	P29074:PTPN4	ELME000086	PDZ domain ligands	...[ST].[ACVILF]$
GGLEPLSEKHFRETEV	P14079:Tax1:11927:Human T-cell lymphotrophic virus type 1 (Caribbean isolate)	P78352:DLG4	ELME000086	PDZ domain ligands	...[ST].[ACVILF]$
IRVRKSKTLL	O72896:O1:928301:Fowlpox virus strain NVSL	Q96QZ7:MAGI1	ELME000086	PDZ domain ligands	...[ST].[ACVILF]$
SCCRSSRTRRETQL	Q547J2:E6:333760:Human papillomavirus type 16	O14936:CASK, Q12959:DLG1, Q96L92:SNX27, Q14160:SCRIB	ELME000086	PDZ domain ligands	...[ST].[ACVILF]$
GVVSFIKTWL	Q4A229:EhV450:654925:Emiliania huxleyi virus 86 (isolate United Kingdom)	Q07157:TJP1, Q96NW7:LRRC7	ELME000086	PDZ domain ligands	...[ST].[ACVILF]$
RRVESEV	P30910:NS1:31663:Influenza A virus (A/turkey/Bethlehem-Glilit/1492-B/1982(H1N1))	Q12959:DLG1	ELME000086	PDZ domain ligands	...[ST].[ACVILF]$
RQTETQV	P36807:E6:333762:Human papillomavirus type 26	Q12959:DLG1	ELME000086	PDZ domain ligands	...[ST].[ACVILF]$
DGGWILTTFL	Q0ILA0:ORF19:1307956:Leucania separata nucleopolyhedrovirus	Q07157:TJP1	ELME000086	PDZ domain ligands	...[ST].[ACVILF]$
RRRIRRETQV	P50804:E6:39457:Human papillomavirus type 70	Q9NUP9:LIN7C, O14936:CASK, Q07157:TJP1, Q5T2T1:MPP7, Q12959:DLG1, Q92796:DLG3, Q13425:SNTB2, Q9UDY2:TJP2	ELME000086	PDZ domain ligands	...[ST].[ACVILF]$
WKPTRRETEV	P27228:E6:10587:human papillomavirus 35	Q9NUP9:LIN7C, O14936:CASK, Q5T2T1:MPP7, Q12959:DLG1, Q92796:DLG3, Q14160:SCRIB, O14907:TAX1BP3	ELME000086	PDZ domain ligands	...[ST].[ACVILF]$
RYEDTTLVEDTVL	Q9Q6P4:NS5:1968826:West Nile virus strain NY-99	Q8TEW0:PARD3, Q5T5U3:ARHGAP21, Q15599:SLC9A3R2, Q86UL8:MAGI2, Q14CM0:FRMPD4, Q96QZ7:MAGI1, Q9Y2H9:MAST1, Q6P0Q8:MAST2, Q13884:SNTB1, Q12959:DLG1, Q9BYB0:SHANK3, Q92743:HTRA1, Q5TCQ9:MAGI3, O95049:TJP3, Q96L92:SNX27, Q5T2W1:PDZK1, Q9NZN5:ARHGEF12, Q9H5P4:PDZD7, Q14160:SCRIB, O14745:SLC9A3R1, P78352:DLG4, P57105:SYNJ2BP, Q9UPQ7:PDZRN3, Q8TEW8:PARD3B, Q15700:DLG2, Q9UPX8:SHANK2	ELME000086	PDZ domain ligands	...[ST].[ACVILF]$
RHRETYV	P09708:US32:10360:Human herpesvirus 5 strain AD169	Q12959:DLG1	ELME000086	PDZ domain ligands	...[ST].[ACVILF]$
VKEKVINTIV	Q4KSV2:ORF128:320432:Chrysodeixis chalcites nucleopolyhedrovirus	Q5TCQ9:MAGI3	ELME000086	PDZ domain ligands	...[ST].[ACVILF]$
VIDVVTETKV	Q287L7:ORF55:1962501:Agrotis segetum nucleopolyhedrovirus A	O75970:MPDZ	ELME000086	PDZ domain ligands	...[ST].[ACVILF]$
FKKFFWVTRV	Q77J43:wsv246:654913:Shrimp white spot syndrome virus (isolate Tongan), Q77J44:wsv245:654913:Shrimp white spot syndrome virus (isolate Tongan)	Q5TCQ9:MAGI3, Q13424:SNTA1, Q15700:DLG2	ELME000086	PDZ domain ligands	...[ST].[ACVILF]$
TGRSTTL	P16717:HM2:10269:Sheeppox virus KS-1	Q12959:DLG1, Q14160:SCRIB	ELME000086	PDZ domain ligands	...[ST].[ACVILF]$
CMSCCRSSRTRRETQL	Q547J2:E6:333760:Human papillomavirus type 16	Q14160:SCRIB	ELME000086	PDZ domain ligands	...[ST].[ACVILF]$
AIFSTDI	P04299:DORFA:10254:Vaccinia virus WR	Q14160:SCRIB	ELME000086	PDZ domain ligands	...[ST].[ACVILF]$
SAVTDRETDV	H2DUC6:A46:10245:Vaccinia virus, Q8V4T2:A47R:619591:Monkeypox virus Zaire-96-I-16, I6TRF5:TLRI:28873:Camelpox virus, Q8JL74:EMV145:12643:Ectromelia virus	Q12959:DLG1, Q92796:DLG3	ELME000086	PDZ domain ligands	...[ST].[ACVILF]$
TIESEV	Q29SJ1:NS1:319102:Influenza A virus (A/chicken/Henan/12/2004(H5N1))	Q96JY6:PDLIM2	ELME000086	PDZ domain ligands	...[ST].[ACVILF]$
LERVIFPSVKIATLV	F1DT92:E4:46922:Human adenovirus 17	Q12959:DLG1	ELME000086	PDZ domain ligands	...[ST].[ACVILF]$
TGRSTEV	Q06093:gO:10370:Human herpesvirus 6 (strain Uganda-1102)	Q12959:DLG1	ELME000086	PDZ domain ligands	...[ST].[ACVILF]$
TSREPRESTV	P24836:E6:10596:human papillomavirus 56	Q9NUP9:LIN7C, O14936:CASK, Q07157:TJP1, Q5T2T1:MPP7, Q12959:DLG1, Q92796:DLG3, Q13425:SNTB2, Q5TCQ9:MAGI3, Q14160:SCRIB, O14907:TAX1BP3, Q9UDY2:TJP2	ELME000086	PDZ domain ligands	...[ST].[ACVILF]$
WRSRRRETAL	P06427:E6:10586:human papillomavirus 33	Q9NUP9:LIN7C, O14936:CASK, Q07157:TJP1, Q5T2T1:MPP7, Q12959:DLG1, Q13425:SNTB2, Q14160:SCRIB, O14907:TAX1BP3, Q9UDY2:TJP2	ELME000086	PDZ domain ligands	...[ST].[ACVILF]$
CRSSRTRRETQL	P03126:E6:333760:Human papillomavirus type 16	Q96QZ7:MAGI1	ELME000086	PDZ domain ligands	...[ST].[ACVILF]$
PRTETQV	P17386:E6:10585:human papillomavirus 31	Q12959:DLG1	ELME000086	PDZ domain ligands	...[ST].[ACVILF]$
TSRQATESTV	Q80955:E6:37119:human papillomavirus 66	Q9NUP9:LIN7C, O14936:CASK, Q5T2T1:MPP7, Q12959:DLG1, Q13425:SNTB2	ELME000086	PDZ domain ligands	...[ST].[ACVILF]$
AVNFSTL	P89432:OBP:10315:Human herpesvirus 2 strain HG52	Q96RT1:ERBIN	ELME000086	PDZ domain ligands	...[ST].[ACVILF]$
HFRETEV	P0C213:Tax1:39015:Human T-cell lymphotropic virus type 1 (african isolate)	Q12959:DLG1, Q96RT1:ERBIN	ELME000086	PDZ domain ligands	...[ST].[ACVILF]$
TRLYYLYTHL	Q9IIH4:Protease:114102:Frog adenovirus 1	Q14160:SCRIB	ELME000086	PDZ domain ligands	...[ST].[ACVILF]$
FVDVVRETLV	Q8QLG7:N/A:207830:Mamestra configurata nucleopolyhedrovirus A	Q12959:DLG1	ELME000086	PDZ domain ligands	...[ST].[ACVILF]$
TRRETEV	P27228:E6:10587:human papillomavirus 35	Q12959:DLG1, Q14160:SCRIB	ELME000086	PDZ domain ligands	...[ST].[ACVILF]$
TRRETQV	P24835:E6:10588:human papillomavirus 39	Q12959:DLG1, Q14160:SCRIB	ELME000086	PDZ domain ligands	...[ST].[ACVILF]$
EKGQRSETLC	P36812:E6:10615:human papillomavirus 40	Q9NUP9:LIN7C, O14936:CASK, Q5T2T1:MPP7, Q12959:DLG1, Q92796:DLG3, Q13425:SNTB2	ELME000086	PDZ domain ligands	...[ST].[ACVILF]$
IRRETQV	P50804:E6:39457:Human papillomavirus type 70	Q12959:DLG1, Q14160:SCRIB, Q96RT1:ERBIN	ELME000086	PDZ domain ligands	...[ST].[ACVILF]$
TRRETQL	P03126:E6:333760:Human papillomavirus type 16	Q12959:DLG1, Q14160:SCRIB, Q96RT1:ERBIN	ELME000086	PDZ domain ligands	...[ST].[ACVILF]$
RSSRTRRETQL	P03126:E6:333760:Human papillomavirus type 16	Q96QZ7:MAGI1, P26045:PTPN3	ELME000086	PDZ domain ligands	...[ST].[ACVILF]$
IFQIYKNTWF	Q91FE1:383L:176652:Invertebrate iridescent virus 6	Q15599:SLC9A3R2, P29074:PTPN4	ELME000086	PDZ domain ligands	...[ST].[ACVILF]$
PFSSSDL	P03333:Gag:11788:Abelson murine leukemia virus	Q14160:SCRIB	ELME000086	PDZ domain ligands	...[ST].[ACVILF]$
IKEKIINTIV	Q461U6:Orf120:332054:Trichoplusia ni single nucleopolyhedrovirus	Q12959:DLG1, Q5TCQ9:MAGI3	ELME000086	PDZ domain ligands	...[ST].[ACVILF]$
SEKHFRETEV	A0A1D8I0X5:Tax1:11908:Human T-cell leukemia virus type I, P14079:Tax1:11927:Human T-cell lymphotrophic virus type 1 (Caribbean isolate), P03409:Tax1:11926:Human T-cell lymphotrophic virus type 1 (strain ATK)	Q12959:DLG1, Q96QZ7:MAGI1, Q14160:SCRIB	ELME000086	PDZ domain ligands	...[ST].[ACVILF]$
QRTRQRNETQV	P26554:E6:10595:human papillomavirus 51	Q12959:DLG1	ELME000086	PDZ domain ligands	...[ST].[ACVILF]$
RPRRQTETQV	P36807:E6:333762:Human papillomavirus type 26	Q9NUP9:LIN7C, O14936:CASK, Q5T2T1:MPP7, Q12959:DLG1, Q13425:SNTB2, Q14160:SCRIB	ELME000086	PDZ domain ligands	...[ST].[ACVILF]$
TATASAPPPPYVGSGL	P03327:Gag:11884:Y73 sarcoma virus	Q96QZ7:MAGI1	ELME000086	PDZ domain ligands	...[ST].[ACVILF]$
TRQETQV	P27962:E6:10602:Human papillomavirus type me180	Q12959:DLG1	ELME000086	PDZ domain ligands	...[ST].[ACVILF]$
IRQETQV	P54667:E6:45240:human papillomavirus 68	Q12959:DLG1	ELME000086	PDZ domain ligands	...[ST].[ACVILF]$
KRLFRDLFFV	Q88920:Replicase:29272:Turnip vein-clearing virus	Q12923:PTPN13	ELME000091	PDZ domain ligands	...[VLIFY].[ACVILF]$
NFIIFYIFKI	Q91FW1:210L:176652:Invertebrate iridescent virus 6	O75970:MPDZ	ELME000091	PDZ domain ligands	...[VLIFY].[ACVILF]$
SSEGVPDLLV	P59637:E:694009:Severe acute respiratory syndrome-related coronavirus	O00560:SDCBP	ELME000091	PDZ domain ligands	...[VLIFY].[ACVILF]$
QEIQRRLFDV	P68331:gK:10299:Human alphaherpesvirus 1 strain 17	O14936:CASK	ELME000091	PDZ domain ligands	...[VLIFY].[ACVILF]$
SIFLFFDFFI	Q77EX6:wsv257:92652:Shrimp white spot syndrome virus	O96018:APBA3	ELME000091	PDZ domain ligands	...[VLIFY].[ACVILF]$
KIENTFNFNF	P90335:p8:652599:Panicum mosaic virus strain Kansas 109S	O96018:APBA3	ELME000091	PDZ domain ligands	...[VLIFY].[ACVILF]$
VKNLNSSRVPDLLV	P0DTC4:E:2697049:Severe acute respiratory syndrome coronavirus 2	Q8N3R9:MPP5	ELME000091	PDZ domain ligands	...[VLIFY].[ACVILF]$
NLRKDDIFLV	Q6TUX4:38R:928314:Yaba monkey tumor virus strain VR587	Q92743:HTRA1	ELME000091	PDZ domain ligands	...[VLIFY].[ACVILF]$
ETEDNDDVFV	Q6VZE5:N1R:44088:Canarypox virus	Q12923:PTPN13	ELME000091	PDZ domain ligands	...[VLIFY].[ACVILF]$
IVNHFNIFYL	Q91FJ8:326L:176652:Invertebrate iridescent virus 6	O75970:MPDZ	ELME000091	PDZ domain ligands	...[VLIFY].[ACVILF]$
VRYKYFNYMC	Q8QN62:ORF228:654926:Ectocarpus siliculosus virus 1 (isolate Kaikoura)	O96018:APBA3	ELME000091	PDZ domain ligands	...[VLIFY].[ACVILF]$
ATCTFTL	Q18LE1:TRX2:654902:Elephantid herpesvirus 1 (isolate Kiba)	Q96RT1:ERBIN	ELME000091	PDZ domain ligands	...[VLIFY].[ACVILF]$
KRLFKDLFFV	Q8V9A2:MT/HEL:1169032:Wasabi mottle virus, Q91PA8:RDRP:228578:Youcai mosaic virus, Q66220:RDRP:228578:Youcai mosaic virus	Q12923:PTPN13	ELME000091	PDZ domain ligands	...[VLIFY].[ACVILF]$
NNYIFFFFLF	Q8VB65:wsv123:654913:Shrimp white spot syndrome virus (isolate Tongan)	O43464:HTRA2, O75970:MPDZ	ELME000091	PDZ domain ligands	...[VLIFY].[ACVILF]$
FSHAQKLYFV	Q9J827:iap-3:10454:Spodoptera exigua multiple nucleopolyhedrovirus	Q12923:PTPN13	ELME000091	PDZ domain ligands	...[VLIFY].[ACVILF]$
IKDVIRLYFV	Q7T5S1:lap-3:35254:Cryptophlebia leucotreta granulovirus	Q12923:PTPN13	ELME000091	PDZ domain ligands	...[VLIFY].[ACVILF]$
VEHKKNIFSV	Q9EMI2:AMV224:28321:Amsacta moorei entomopoxvirus	Q12923:PTPN13	ELME000091	PDZ domain ligands	...[VLIFY].[ACVILF]$
APSVLTV	A3EXD4:orf5:694008:Pipistrellus bat coronavirus HKU5	Q96RT1:ERBIN	ELME000091	PDZ domain ligands	...[VLIFY].[ACVILF]$
VTDFIKIFVV	Q0GYJ6:IAP1:379891:Plutella xylostella multiple nucleopolyhedrovirus, P41435:IAP1:46015:Autographa californica nucleopolyhedrovirus, O92394:IAP1:271108:Bombyx mori nucleopolyhedrovirus	Q92743:HTRA1	ELME000091	PDZ domain ligands	...[VLIFY].[ACVILF]$
HRDDPVWFFV	Q8QNF4:ORF125:654926:Ectocarpus siliculosus virus 1 (isolate Kaikoura)	Q12923:PTPN13	ELME000091	PDZ domain ligands	...[VLIFY].[ACVILF]$
QQLIDKCFIV	Q1A4P3:N/A:56947:Choristoneura fumiferana granulovirus	Q92743:HTRA1	ELME000091	PDZ domain ligands	...[VLIFY].[ACVILF]$
DGQKVTIFSV	Q8QNM5:ORF39:654926:Ectocarpus siliculosus virus 1 (isolate Kaikoura)	Q12923:PTPN13	ELME000091	PDZ domain ligands	...[VLIFY].[ACVILF]$
KNISYYIFSV	Q0NPI2:N/A:28871:Taterapox virus	Q12923:PTPN13	ELME000091	PDZ domain ligands	...[VLIFY].[ACVILF]$
ATHLINA	P0C9G5:MGF110-2L:561444:African swine fever virus warthog/Namibia/Wart80/1980	Q96RT1:ERBIN	ELME000091	PDZ domain ligands	...[VLIFY].[ACVILF]$
EPTATYQFFV	Q070N2:CRV019:1289473:Nile crocodilepox virus Zimbabwe/Ume/2001	Q12923:PTPN13	ELME000091	PDZ domain ligands	...[VLIFY].[ACVILF]$
VTNFIKIFVV	Q8B9M2:IAP1:654904:Rachiplusia ou MNPV (strain R1)	Q92743:HTRA1	ELME000091	PDZ domain ligands	...[VLIFY].[ACVILF]$
KNLNSSEGVPDLLV	P59637:E:694009:Severe acute respiratory syndrome-related coronavirus	Q8N3R9:MPP5	ELME000091	PDZ domain ligands	...[VLIFY].[ACVILF]$
CSWCLAFLWV	A2PZS6:ORF1:419435:Glypta fumiferanae ichnovirus	O75970:MPDZ	ELME000091	PDZ domain ligands	...[VLIFY].[ACVILF]$
DEKDNYDFYV	Q91F75:451L:176652:Invertebrate iridescent virus 6	Q12923:PTPN13	ELME000091	PDZ domain ligands	...[VLIFY].[ACVILF]$
YHKELSRYWL	Q9DW43:Pr151.2:79700:Rat cytomegalovirus Maastricht	Q96JY6:PDLIM2	ELME000091	PDZ domain ligands	...[VLIFY].[ACVILF]$
KVIYDDHVFV	Q06J74:N/A:400122:Finch circovirus	Q12923:PTPN13	ELME000091	PDZ domain ligands	...[VLIFY].[ACVILF]$
FFNWLKEERI	Q6TDN5:ORFB83:248496:Sulfolobus virus Kamchatka 1	O75970:MPDZ	ELME000089	PDZ domain ligands	...[DE].[ACVILF]$
DCMCDRQDWL	Q00108:ORF4:766178:Ictalurid herpesvirus 1 (strain Auburn)	Q96JY6:PDLIM2	ELME000089	PDZ domain ligands	...[DE].[ACVILF]$
YPPEDWV	A3EXD5:E:694008:Pipistrellus bat coronavirus HKU5	Q96RT1:ERBIN	ELME000089	PDZ domain ligands	...[DE].[ACVILF]$
MRRVILPTAPPEYMEAI	Q05128:VP40:128952:Ebola virus - Mayinga, Zaire, 1976	Q96J02:ITCH, Q9HAU4:SMURF2, Q9H0M0:WWP1, O00308:WWP2	ELME000089	PDZ domain ligands	...[DE].[ACVILF]$
EDDDWKIDLF	O55712:O77L:176652:Invertebrate iridescent virus 6	Q92743:HTRA1	ELME000089	PDZ domain ligands	...[DE].[ACVILF]$
FFNWLREERI	P20200:A82:244589:Sulfolobus spindle-shaped virus 1	O75970:MPDZ	ELME000089	PDZ domain ligands	...[DE].[ACVILF]$
FPPEDWV	A3EX99:E:694007:Tylonycteris bat coronavirus HKU4	Q96RT1:ERBIN	ELME000089	PDZ domain ligands	...[DE].[ACVILF]$
SGTNFSGDFV	Q84671:A357L:10506:Paramecium bursaria Chlorella virus 1	O75970:MPDZ	ELME000089	PDZ domain ligands	...[DE].[ACVILF]$
EPHDSQATWI	Q9DIC6:G:928304:Lettuce necrotic yellows virus isolate 318	P83110:HTRA3	ELME000451	PDZ domain ligands	.W[ACGILV]$
GNKPYNWPWL	Q8UZG8:BKRF4:45455:Macacine gammaherpesvirus 4	Q96JY6:PDLIM2	ELME000451	PDZ domain ligands	.W[ACGILV]$
KDIAEDLGWL	Q7TDL7:N/A:222645:Halovirus HF1	Q8TEW0:PARD3, Q96JY6:PDLIM2	ELME000451	PDZ domain ligands	.W[ACGILV]$
FPWKAEDPWL	Q2FAA0:Rh197:47929:Macacine betaherpesvirus 3	Q96JY6:PDLIM2	ELME000451	PDZ domain ligands	.W[ACGILV]$
DCMCDRQDWL	Q00108:ORF4:766178:Ictalurid herpesvirus 1 (strain Auburn)	Q96JY6:PDLIM2	ELME000451	PDZ domain ligands	.W[ACGILV]$
GVVSFIKTWL	Q4A229:EhV450:654925:Emiliania huxleyi virus 86 (isolate United Kingdom)	Q07157:TJP1, Q96NW7:LRRC7	ELME000451	PDZ domain ligands	.W[ACGILV]$
IDQDNWV	Q1A244:Vpu:388912:SIVcpz EK505	Q96RT1:ERBIN	ELME000451	PDZ domain ligands	.W[ACGILV]$
GNNNYNWPWL	P0C724:BKRF4:82830:Epstein-barr virus strain ag876	Q96JY6:PDLIM2	ELME000451	PDZ domain ligands	.W[ACGILV]$
YPPEDWV	A3EXD5:E:694008:Pipistrellus bat coronavirus HKU5	Q96RT1:ERBIN	ELME000451	PDZ domain ligands	.W[ACGILV]$
MAEKWFERWV	Q9Q9R1:RDRP:111470:Diaporthe ambigua RNA virus 1	Q07157:TJP1, P83110:HTRA3	ELME000451	PDZ domain ligands	.W[ACGILV]$
DKLDNWV	Q9IDV3:Vpu:388819:HIV-1 N_YBF106	Q96RT1:ERBIN	ELME000451	PDZ domain ligands	.W[ACGILV]$
CSWCLAFLWV	A2PZS6:ORF1:419435:Glypta fumiferanae ichnovirus	O75970:MPDZ	ELME000451	PDZ domain ligands	.W[ACGILV]$
FPPEDWV	A3EX99:E:694007:Tylonycteris bat coronavirus HKU4	Q96RT1:ERBIN	ELME000451	PDZ domain ligands	.W[ACGILV]$
YHKELSRYWL	Q9DW43:Pr151.2:79700:Rat cytomegalovirus Maastricht	Q96JY6:PDLIM2	ELME000451	PDZ domain ligands	.W[ACGILV]$
KGEAYPTGWL	Q4A309:EhV124:654925:Emiliania huxleyi virus 86 (isolate United Kingdom)	Q96JY6:PDLIM2	ELME000451	PDZ domain ligands	.W[ACGILV]$
PEPTAPPEE	A1Z0U4:Gag:11676:Human immunodeficiency virus 1, P04591:Gag:11706:HIV-1 M:B_HXB2R	Q99816:TSG101	ELME000099	UEV Domain binding PTAP motif	.P[TS]AP.
RPEPTAPPEE	P04591:Gag:11706:HIV-1 M:B_HXB2R	Q99816:TSG101	ELME000099	UEV Domain binding PTAP motif	.P[TS]AP.
EAENPLY	P10230:UL46:10299:Human alphaherpesvirus 1 strain 17	O60496:DOK2	ELME000095	PTB ligand	(.[^P].NP.(Y))|(.[ILVMFY].N..(Y))
QPETTDLYCYEQLNDSS	Q77AI1:E7:333760:Human papillomavirus type 16	P28749:RBL1, P06400:RB1, Q08999:RBL2	ELME000007	Rb pocket B binding ligand	([DEST]|^).{0,4}[LI].C.E.{1,4}[FLMIVAWPHY].{0,8}([DEST]|$)
DLTCHEAGF	P03254:E1A:10515:Human adenovirus 2	P06400:RB1	ELME000007	Rb pocket B binding ligand	([DEST]|^).{0,4}[LI].C.E.{1,4}[FLMIVAWPHY].{0,8}([DEST]|$)
DLYCYEQLNDSSEEEDE	Q77AI1:E7:333760:Human papillomavirus type 16	P06400:RB1	ELME000007	Rb pocket B binding ligand	([DEST]|^).{0,4}[LI].C.E.{1,4}[FLMIVAWPHY].{0,8}([DEST]|$)
ENLFCSEEMPSSDDEATA	Q9DH70:LT:1891767:Macaca mulatta polyomavirus 1	P06400:RB1	ELME000007	Rb pocket B binding ligand	([DEST]|^).{0,4}[LI].C.E.{1,4}[FLMIVAWPHY].{0,8}([DEST]|$)
LTCHEAGF	P03254:E1A:10515:Human adenovirus 2	P06400:RB1	ELME000007	Rb pocket B binding ligand	([DEST]|^).{0,4}[LI].C.E.{1,4}[FLMIVAWPHY].{0,8}([DEST]|$)
DLFCYEEPLLSPNPSSPT	P0DOJ4:LT:179241:Murine polyomavirus strain BG	P28749:RBL1, P06400:RB1	ELME000007	Rb pocket B binding ligand	([DEST]|^).{0,4}[LI].C.E.{1,4}[FLMIVAWPHY].{0,8}([DEST]|$)
DLYCYEQLNDSSEEE	Q77AI1:E7:333760:Human papillomavirus type 16	P28749:RBL1, P06400:RB1	ELME000007	Rb pocket B binding ligand	([DEST]|^).{0,4}[LI].C.E.{1,4}[FLMIVAWPHY].{0,8}([DEST]|$)
LVPEVIDLTCHEAGFPPS	P03255:E1A:28285:Human adenovirus 5	P06400:RB1	ELME000007	Rb pocket B binding ligand	([DEST]|^).{0,4}[LI].C.E.{1,4}[FLMIVAWPHY].{0,8}([DEST]|$)
DLYCYEQLN	Q77AI1:E7:333760:Human papillomavirus type 16	P06400:RB1	ELME000007	Rb pocket B binding ligand	([DEST]|^).{0,4}[LI].C.E.{1,4}[FLMIVAWPHY].{0,8}([DEST]|$)
HFEPPTLHELYDLDVTAP	P03255:E1A:28285:Human adenovirus 5, E1U5L3:E1A:10534:Human adenovirus 6	P06400:RB1, P28749:RBL1, Q08999:RBL2	ELME000301	Rb pocket AB groove ligand	..[LIMV]..[LM][FY]D.
HFEPPTLHELYDL	P03255:E1A:28285:Human adenovirus 5	P06400:RB1	ELME000301	Rb pocket AB groove ligand	..[LIMV]..[LM][FY]D.
HFEPPTLHELYDLD	P03254:E1A:10515:Human adenovirus 2	P06400:RB1	ELME000301	Rb pocket AB groove ligand	..[LIMV]..[LM][FY]D.
VVPLIYSCLGSL	O90387:vGPCR:37296:Human gammaherpesvirus 8	P29350:PTPN6, Q06124:PTPN11	ELME000458	Phosphotyrosine ligands bound by SH2 domains	(Y)[^EPILVFYW][^HDEW][PLIV][^DEW]
FYTLLTVLQPEAGKQR	Q01299:NS4A:70733:Tick-borne encephalitis virus (strain HYPR)	P52630:STAT2, P42224:STAT1	ELME000458	Phosphotyrosine ligands bound by SH2 domains	(Y)[^EPILVFYW][^HDEW][PLIV][^DEW]
SPEENIYETANSE	P89654:M2:33708:Murid gammaherpesvirus 4	P06241:FYN, P07948:LYN, P16333:NCK1, P27986:PIK3R1, P15498:VAV1, P16885:PLCG2, Q06124:PTPN11	ELME000474	Phosphotyrosine ligands bound by SH2 domains	(Y)[DESTNA][^GWFY][VPAI][DENQSTAGYFP]
EPQYEEIPIYL	P03079:MT:1891729:Mesocricetus auratus polyomavirus 1	P06241:FYN, P06239:LCK	ELME000474	Phosphotyrosine ligands bound by SH2 domains	(Y)[DESTNA][^GWFY][VPAI][DENQSTAGYFP]
ANSEPVYIQPIST	P89654:M2:33708:Murid gammaherpesvirus 4	P06241:FYN, P07948:LYN, P16333:NCK1, P27986:PIK3R1, P15498:VAV1, Q14289:PTK2B, P16885:PLCG2, Q06124:PTPN11	ELME000083	Phosphotyrosine ligands bound by SH2 domains	(Y)[IV].[VILP]
DDLYEEV	Q9QR69:K15:868565:Human herpesvirus 8 strain GK18	P07948:LYN	ELME000081	Phosphotyrosine ligands bound by SH2 domains	(Y)[QDEVAIL][DENPYHI][IPVGAHS]
HRYAPACRPLLR	P26663:NS5A:11105:Hepatitis C virus (isolate BK)	P12931:SRC	ELME000081	Phosphotyrosine ligands bound by SH2 domains	(Y)[QDEVAIL][DENPYHI][IPVGAHS]
YYVYDHSGEAVKGIQDADSI	Q77M41:V:132484:Measles virus strain Moraten	P42224:STAT1	ELME000081	Phosphotyrosine ligands bound by SH2 domains	(Y)[QDEVAIL][DENPYHI][IPVGAHS]
DDGPTPYLPVTLLNAGPFGP	P18347:STP:10383:Herpesvirus saimiri (strain 11)	P40763:STAT3	ELME000081	Phosphotyrosine ligands bound by SH2 domains	(Y)[QDEVAIL][DENPYHI][IPVGAHS]
EPQYEEIPIYL	P03079:MT:1891729:Mesocricetus auratus polyomavirus 1	P06241:FYN, P06239:LCK	ELME000081	Phosphotyrosine ligands bound by SH2 domains	(Y)[QDEVAIL][DENPYHI][IPVGAHS]
MDPPRTPPPSYSEVL	Q69559:U24:10370:Human herpesvirus 6 (strain Uganda-1102)	P06241:FYN	ELME000465	Phosphotyrosine ligands bound by SH2 domains	(Y)[DESTA][^GP][^GP][ILVFMWYA]
SLQYLALAAL	P12504:Vif:11698:Human immunodeficiency virus type 1 (NEW YORK-5 ISOLATE)	P40763:STAT3	ELME000182	Phosphotyrosine ligands bound by SH2 domains	(Y)[VLTFIC]..
YLTDM	P03496:NS1:211044:Influenza A virus (A/Puerto Rico/8/1934(H1N1))	O00459:PIK3R2	ELME000182	Phosphotyrosine ligands bound by SH2 domains	(Y)[VLTFIC]..
LYIGGPLTNSK	P26663:NS5B:11105:Hepatitis C virus (isolate BK)	P12931:SRC	ELME000182	Phosphotyrosine ligands bound by SH2 domains	(Y)[VLTFIC]..
FYTLLTVLQPEAGKQR	Q01299:NS4A:70733:Tick-borne encephalitis virus (strain HYPR)	P52630:STAT2, P42224:STAT1	ELME000182	Phosphotyrosine ligands bound by SH2 domains	(Y)[VLTFIC]..
YYVYDHSGEAVKGIQDADSI	Q77M41:V:132484:Measles virus strain Moraten	P42224:STAT1	ELME000182	Phosphotyrosine ligands bound by SH2 domains	(Y)[VLTFIC]..
ANSEPVYIQPIST	P89654:M2:33708:Murid gammaherpesvirus 4	P06241:FYN, P07948:LYN, P16333:NCK1, P27986:PIK3R1, P15498:VAV1, P16885:PLCG2, Q06124:PTPN11	ELME000182	Phosphotyrosine ligands bound by SH2 domains	(Y)[VLTFIC]..
DDGPTPYLPVTLLNAGPFGP	P18347:STP:10383:Herpesvirus saimiri (strain 11)	P40763:STAT3	ELME000182	Phosphotyrosine ligands bound by SH2 domains	(Y)[VLTFIC]..
GPPTRPLPKLPNQHPMNPEI	P89654:M2:33708:Murid gammaherpesvirus 4	P52735:VAV2, P15498:VAV1	ELME000005	SH3 ligand	[RKY]..P..P
ALPPPKKAPTPPPR	Q99IB8:NS5A:356411:Hepatitis C virus JFH-1	O60504:SORBS3	ELME000005	SH3 ligand	[RKY]..P..P
LARRLPPLPSRNV	Q9WNA9:K15:37296:Human gammaherpesvirus 8	P42680:TEC, Q9UNF0:PACSIN2, Q9Y5X1:SNX9, P07948:LYN, Q9NZM3:ITSN2, P16333:NCK1, P27986:PIK3R1, P08631:HCK, Q92882:OSTF1, P12931:SRC, O15259:NPHP1	ELME000005	SH3 ligand	[RKY]..P..P
TDSPENLGPPTRPLPKLPN	P89654:M2:33708:Murid gammaherpesvirus 4	P06241:FYN, P07948:LYN	ELME000005	SH3 ligand	[RKY]..P..P
PLPPTKAPPIPPPR	Q913V3:NS5A:421879:Hepatitis C virus isolate HCR6	P06241:FYN, P62993:GRB2, P07948:LYN, P06239:LCK, P08631:HCK	ELME000005	SH3 ligand	[RKY]..P..P
TPQVPLR	P04601:Nef:11706:HIV-1 M:B_HXB2R	P06241:FYN	ELME000006	SH3 ligand	P..P.[KR]
RPPLPPKQKRKMARTIKSEV	Q99AU3:NS1:88776:Influenza A virus (A/Brevig Mission/1/1918(H1N1))	P46108:CRK	ELME000006	SH3 ligand	P..P.[KR]
GRPPLPPKQKRK	Q99AU3:NS1:88776:Influenza A virus (A/Brevig Mission/1/1918(H1N1))	P46108:CRK	ELME000006	SH3 ligand	P..P.[KR]
ALPPPKKAPTPPPR	Q99IB8:NS5A:356411:Hepatitis C virus JFH-1	O60504:SORBS3	ELME000006	SH3 ligand	P..P.[KR]
LARRLPPLPSRNV	Q9WNA9:K15:37296:Human gammaherpesvirus 8	P42680:TEC, Q9UNF0:PACSIN2, Q9Y5X1:SNX9, O95153:TSPOAP1, P07948:LYN, Q9NZM3:ITSN2, P16333:NCK1, P27986:PIK3R1, P08631:HCK, Q92882:OSTF1, P12931:SRC, O15259:NPHP1	ELME000006	SH3 ligand	P..P.[KR]
GRPPLPPKQK	Q99AU3:NS1:88776:Influenza A virus (A/Brevig Mission/1/1918(H1N1))	P46109:CRKL	ELME000006	SH3 ligand	P..P.[KR]
PVRPQVPLRPMT	P05857:Nef:11702:Human immunodeficiency virus type 1 (SC ISOLATE)	P06241:FYN, P08631:HCK	ELME000006	SH3 ligand	P..P.[KR]
STVPVAPPRRRRGRNLT	Q8JUX6:nsP3:371094:Chikungunya virus strain S27-African prototype	O00499:BIN1	ELME000006	SH3 ligand	P..P.[KR]
EVGFPVTPQVPLRPMTYK	P04601:Nef:11706:HIV-1 M:B_HXB2R	P07948:LYN, P08631:HCK	ELME000006	SH3 ligand	P..P.[KR]
PIPPPRKKR	C5ISZ7:NS5A:11103:Hepacivirus C	P06241:FYN	ELME000006	SH3 ligand	P..P.[KR]
LENPIPPPRPKRAAYLA	P08411:nsP3:11033:Semliki Forest virus	O00499:BIN1	ELME000006	SH3 ligand	P..P.[KR]
PPIPPPR	Q7T4V8:NS5A:11103:Hepacivirus C, C5ISZ7:NS5A:11103:Hepacivirus C	P62993:GRB2, P07948:LYN	ELME000006	SH3 ligand	P..P.[KR]
GMPTPPLPPRPAN	P22575:Tip:10384:Herpesvirus saimiri (strain 488)	P06239:LCK	ELME000006	SH3 ligand	P..P.[KR]
PQVPLRPMTYKA	P04601:Nef:11706:HIV-1 M:B_HXB2R	P06239:LCK	ELME000006	SH3 ligand	P..P.[KR]
VTPQVPLRP	P04601:Nef:11706:HIV-1 M:B_HXB2R	P08631:HCK	ELME000006	SH3 ligand	P..P.[KR]
PLPPTKAPPIPPPR	Q913V3:NS5A:421879:Hepatitis C virus isolate HCR6	P06241:FYN, P62993:GRB2, P07948:LYN, P06239:LCK, P08631:HCK	ELME000006	SH3 ligand	P..P.[KR]
GPPTRPLPKLPNQHPMNPEI	P89654:M2:33708:Murid gammaherpesvirus 4	P52735:VAV2, P15498:VAV1	ELME000155	SH3 ligand	...[PV]..P
GRPPLPPKQKRK	Q99AU3:NS1:88776:Influenza A virus (A/Brevig Mission/1/1918(H1N1))	P46108:CRK	ELME000155	SH3 ligand	...[PV]..P
ALPPPKKAPTPPPR	Q99IB8:NS5A:356411:Hepatitis C virus JFH-1	O60504:SORBS3	ELME000155	SH3 ligand	...[PV]..P
LARRLPPLPSRNV	Q9WNA9:K15:37296:Human gammaherpesvirus 8	P42680:TEC, Q9UNF0:PACSIN2, Q9Y5X1:SNX9, O95153:TSPOAP1, P07948:LYN, Q9NZM3:ITSN2, P16333:NCK1, P27986:PIK3R1, P08631:HCK, Q92882:OSTF1, P12931:SRC, O15259:NPHP1	ELME000155	SH3 ligand	...[PV]..P
GRPPLPPKQK	Q99AU3:NS1:88776:Influenza A virus (A/Brevig Mission/1/1918(H1N1))	P46109:CRKL	ELME000155	SH3 ligand	...[PV]..P
PVRPQVPLRPMT	P05857:Nef:11702:Human immunodeficiency virus type 1 (SC ISOLATE)	P06241:FYN, P08631:HCK	ELME000155	SH3 ligand	...[PV]..P
STVPVAPPRRRRGRNLT	Q8JUX6:nsP3:371094:Chikungunya virus strain S27-African prototype	O00499:BIN1	ELME000155	SH3 ligand	...[PV]..P
EVGFPVTPQVPLRPMTYK	P04601:Nef:11706:HIV-1 M:B_HXB2R	P07948:LYN, P08631:HCK	ELME000155	SH3 ligand	...[PV]..P
MDPPRTPPPSYSEVL	Q69559:U24:10370:Human herpesvirus 6 (strain Uganda-1102)	P06241:FYN	ELME000155	SH3 ligand	...[PV]..P
LENPIPPPRPKRAAYLA	P08411:nsP3:11033:Semliki Forest virus	O00499:BIN1	ELME000155	SH3 ligand	...[PV]..P
LERVIFPSVKIATLV	F1DT92:E4:46922:Human adenovirus 17	Q12959:DLG1	ELME000155	SH3 ligand	...[PV]..P
TDSPENLGPPTRPLPKLPN	P89654:M2:33708:Murid gammaherpesvirus 4	P06241:FYN, P07948:LYN	ELME000155	SH3 ligand	...[PV]..P
GMPTPPLPPRPAN	P22575:Tip:10384:Herpesvirus saimiri (strain 488)	P06239:LCK	ELME000155	SH3 ligand	...[PV]..P
VTPQVPLRP	P04601:Nef:11706:HIV-1 M:B_HXB2R	P08631:HCK	ELME000155	SH3 ligand	...[PV]..P
PLPPTKAPPIPPPR	Q913V3:NS5A:421879:Hepatitis C virus isolate HCR6	P06241:FYN, P62993:GRB2, P07948:LYN, P06239:LCK, P08631:HCK	ELME000155	SH3 ligand	...[PV]..P
PQQATDD	P03230:LMP1:10377:Human herpesvirus 4 strain B95-8, P13198:LMP1:10378:Human herpesvirus 4 strain RAJI	Q12933:TRAF2	ELME000118	TRAF2 binding site	P.Q..D
RRNRRRRWRERQRQ	P04618:Rev:11706:HIV-1 M:B_HXB2R	P26368:U2AF2	ELME000201	UHM domain Ligand Motif	[KR]{1,4}[KR].[KR]W.
RRRRWRERQ	P04618:Rev:11706:HIV-1 M:B_HXB2R	P26368:U2AF2	ELME000201	UHM domain Ligand Motif	[KR]{1,4}[KR].[KR]W.
PPPPY	Q1HVJ2:LMP2:82830:Epstein-barr virus strain ag876	Q96J02:ITCH, P46934:NEDD4	ELME000003	WW domain ligands	PP.Y
MQYLNPPPYADHGANQL	P35260:VP40:33727:Marburg virus - Musoke, Kenya, 1980	Q9NZC7:WWOX, P46937:YAP1, Q86UL8:MAGI2, Q96J02:ITCH, Q6ZUM4:ARHGAP27, Q96PU5:NEDD4L, Q9HAU4:SMURF2, Q9H0M0:WWP1, O95817:BAG3, Q5TCQ9:MAGI3, P46934:NEDD4, Q9GZV5:WWTR1, O00308:WWP2	ELME000003	WW domain ligands	PP.Y
RRVILPTAPPEYMEAIYPVR	Q05128:VP40:128952:Ebola virus - Mayinga, Zaire, 1976	P46934:NEDD4	ELME000003	WW domain ligands	PP.Y
PDSDPQIPPPYVEPTA	P14076:Gag:11927:Human T-cell lymphotrophic virus type 1 (Caribbean isolate)	Q9H0M0:WWP1, O00308:WWP2	ELME000003	WW domain ligands	PP.Y
MQYLNPPPYADH	P35260:VP40:33727:Marburg virus - Musoke, Kenya, 1980	P46937:YAP1, P46934:NEDD4	ELME000003	WW domain ligands	PP.Y
DLWLPPPEYVPL	P16287:M:11300:Rabies virus SAD B19	P46937:YAP1, P46934:NEDD4	ELME000003	WW domain ligands	PP.Y
MDPPRTPPPSYSEVL	Q69559:U24:10370:Human herpesvirus 6 (strain Uganda-1102)	Q9HAU4:SMURF2	ELME000003	WW domain ligands	PP.Y
MRRVILPTAPPEYMEAI	Q05128:VP40:128952:Ebola virus - Mayinga, Zaire, 1976	Q96J02:ITCH, Q9HAU4:SMURF2, Q9H0M0:WWP1, O00308:WWP2	ELME000003	WW domain ligands	PP.Y
MTHETPPPSYNDVML	Q69505:U24:57278:Human herpesvirus 7 strain JI	Q9HAU4:SMURF2	ELME000003	WW domain ligands	PP.Y
PPPSY	P03276:CP-P:10515:Human adenovirus 2, Q65290:L2:45659:Human adenovirus B3	Q9H0M0:WWP1, O00308:WWP2	ELME000003	WW domain ligands	PP.Y
TAPPEIPPSQNPPPYSP	G3LUW9:Z:11629:Mopeia mammarenavirus	O95817:BAG3	ELME000003	WW domain ligands	PP.Y
SDPQIPPPYVEP	P14078:Gag:11927:Human T-cell lymphotrophic virus type 1 (Caribbean isolate)	P46937:YAP1, P46934:NEDD4	ELME000003	WW domain ligands	PP.Y
ILPTAPPEYMEA	Q05128:VP40:128952:Ebola virus - Mayinga, Zaire, 1976	P46937:YAP1, P46934:NEDD4	ELME000003	WW domain ligands	PP.Y
TATASAPPPPYVGSGL	P03327:Gag:11884:Y73 sarcoma virus	Q96QZ7:MAGI1, Q9H0M0:WWP1, O00308:WWP2	ELME000003	WW domain ligands	PP.Y
MDPPRTPPPSYSEVL	Q69559:U24:10370:Human herpesvirus 6 (strain Uganda-1102)	Q9HAU4:SMURF2	ELME000135	WW domain ligands	.PPR.
GSPPSEASSSVSQLSAPSLR	Q99IB8:NS5A:356411:Hepatitis C virus JFH-1	P48729:CSNK1A1	ELME000063	Casein kinase 1 (CK1) Phosphorylation site	S..([ST])...
DLYCYEQLNDSSEEEDE	Q77AI1:E7:333760:Human papillomavirus type 16	P68400:CSNK2A1	ELME000064	Casein kinase 2 (CK2) Phosphorylation site	...([ST])..E
GARASVLS	P04591:Gag:11706:HIV-1 M:B_HXB2R	P30419:NMT1, O60551:NMT2	ELME000060	N-myristoylation site	^M{0,1}(G)[^EDRKHPFYW]..[STAGCN][^P]
GGKWSKLS	Q8Q621:Nef:11676:Human immunodeficiency virus 1	P30419:NMT1, O60551:NMT2	ELME000060	N-myristoylation site	^M{0,1}(G)[^EDRKHPFYW]..[STAGCN][^P]
IKQEDIKP	P19893:IE2:10360:Human herpesvirus 5 strain AD169	P63165:SUMO1	ELME000002	Sumoylation site	[VILMAFP](K).E
IKQEDIKP	P19893:IE2:10360:Human herpesvirus 5 strain AD169	P63165:SUMO1	ELME000393	Sumoylation site	[SDE].{0,5}[DE].(K).{0,1}[AIFLMPSTV]
EGKNLL	D5LKI1:VP22:10310:Human alphaherpesvirus 2	Q9BXS5:AP1M1, O43747:AP1G1	ELME000149	Endosome-Lysosome-Basolateral sorting signals	[DERQ]...L[LVI]
PLQLPPLERLTLDC	P04618:Rev:11706:HIV-1 M:B_HXB2R	O14980:XPO1	ELME000193	NES Nuclear Export Signal	([DEQ].{0,1}[LIM].{2,3}[LIVMF][^P]{2,3}[LMVF].[LMIV].{0,3}[DE])|([DE].{0,1}[LIM].{2,3}[LIVMF][^P]{2,3}[LMVF].[LMIV].{0,3}[DEQ])
LQLPPLERLTLD	Q77Y21:Rev:57667:Simian-Human immunodeficiency virus, P04618:Rev:11706:HIV-1 M:B_HXB2R, P04620:Rev:11686:Human immunodeficiency virus type 1 (BRU ISOLATE)	O14980:XPO1	ELME000193	NES Nuclear Export Signal	([DEQ].{0,1}[LIM].{2,3}[LIVMF][^P]{2,3}[LMVF].[LMIV].{0,3}[DE])|([DE].{0,1}[LIM].{2,3}[LIVMF][^P]{2,3}[LMVF].[LMIV].{0,3}[DEQ])
RRVRATRKRPRR	B9VXM5:TRM1:10363:Human herpesvirus 5 strain Towne	P52292:KPNA2	ELME000270	NLS classical Nuclear Localization Signals	[^DE]((K[RK])|(RK))[KRP][KR][^DE]
MYTPIAKRPRAASGEGGH	G3G966:UL42:10345:Suid alphaherpesvirus 1	O00505:KPNA3, O00629:KPNA4	ELME000270	NLS classical Nuclear Localization Signals	[^DE]((K[RK])|(RK))[KRP][KR][^DE]
RKKRRQRRRAHQ	P04608:Tat:11706:HIV-1 M:B_HXB2R	Q92973:TNPO1	ELME000270	NLS classical Nuclear Localization Signals	[^DE]((K[RK])|(RK))[KRP][KR][^DE]
PKKKRKV	P03070:LT:1891767:Macaca mulatta polyomavirus 1	O00410:IPO5	ELME000270	NLS classical Nuclear Localization Signals	[^DE]((K[RK])|(RK))[KRP][KR][^DE]
LRKRRKRL	P03107:L2:333760:Human papillomavirus type 16	P52292:KPNA2	ELME000270	NLS classical Nuclear Localization Signals	[^DE]((K[RK])|(RK))[KRP][KR][^DE]
RRVRATRKRPRR	B9VXM5:TRM1:10363:Human herpesvirus 5 strain Towne	P52292:KPNA2	ELME000278	NLS classical Nuclear Localization Signals	[^DE]((K[RK])|(RK))(([^DE][KR])|([KR][^DE]))(([PKR])|([^DE][DE]))
QRSAPSGRRRKHRRPRQAAG	G9HQI5:33K:10510:Bovine adenovirus 3	P52294:KPNA1, O60684:KPNA6	ELME000278	NLS classical Nuclear Localization Signals	[^DE]((K[RK])|(RK))(([^DE][KR])|([KR][^DE]))(([PKR])|([^DE][DE]))
MSTNPKPQRKTKRNT	Q99IB8:Core:356411:Hepatitis C virus JFH-1	P52294:KPNA1, O00410:IPO5	ELME000278	NLS classical Nuclear Localization Signals	[^DE]((K[RK])|(RK))(([^DE][KR])|([KR][^DE]))(([PKR])|([^DE][DE]))
RKKRRQRRRAHQ	P04608:Tat:11706:HIV-1 M:B_HXB2R	Q92973:TNPO1	ELME000278	NLS classical Nuclear Localization Signals	[^DE]((K[RK])|(RK))(([^DE][KR])|([KR][^DE]))(([PKR])|([^DE][DE]))
PKKKRKV	P03070:LT:1891767:Macaca mulatta polyomavirus 1	O00410:IPO5	ELME000278	NLS classical Nuclear Localization Signals	[^DE]((K[RK])|(RK))(([^DE][KR])|([KR][^DE]))(([PKR])|([^DE][DE]))
PKPQRKTKRNTNRRP	Q99IB8:Core:356411:Hepatitis C virus JFH-1	P52294:KPNA1, O00410:IPO5	ELME000278	NLS classical Nuclear Localization Signals	[^DE]((K[RK])|(RK))(([^DE][KR])|([KR][^DE]))(([PKR])|([^DE][DE]))
MRHKRSAKRTKR	P03107:L2:333760:Human papillomavirus type 16	P52292:KPNA2	ELME000278	NLS classical Nuclear Localization Signals	[^DE]((K[RK])|(RK))(([^DE][KR])|([KR][^DE]))(([PKR])|([^DE][DE]))
LRKRRKRL	P03107:L2:333760:Human papillomavirus type 16	P52292:KPNA2	ELME000278	NLS classical Nuclear Localization Signals	[^DE]((K[RK])|(RK))(([^DE][KR])|([KR][^DE]))(([PKR])|([^DE][DE]))
PPTKKARV	P0C1C6:W:928303:Hendra virus horse/Australia/Hendra/1994, P0C1C7:W:121791:Nipah henipavirus	P52292:KPNA2	ELME000271	NLS classical Nuclear Localization Signals	(([PKR].{0,1}[^DE])|([PKR]))((K[RK])|(RK))(([^DE][KR])|([KR][^DE]))[^DE]
IQDNSDIKVVPRRKAKIIRD	P03367:IN:11686:Human immunodeficiency virus type 1 (BRU ISOLATE)	O00629:KPNA4	ELME000271	NLS classical Nuclear Localization Signals	(([PKR].{0,1}[^DE])|([PKR]))((K[RK])|(RK))(([^DE][KR])|([KR][^DE]))[^DE]
RRVRATRKRPRR	B9VXM5:TRM1:10363:Human herpesvirus 5 strain Towne	P52292:KPNA2	ELME000271	NLS classical Nuclear Localization Signals	(([PKR].{0,1}[^DE])|([PKR]))((K[RK])|(RK))(([^DE][KR])|([KR][^DE]))[^DE]
QRSAPSGRRRKHRRPRQAAG	G9HQI5:33K:10510:Bovine adenovirus 3	P52294:KPNA1, O60684:KPNA6	ELME000271	NLS classical Nuclear Localization Signals	(([PKR].{0,1}[^DE])|([PKR]))((K[RK])|(RK))(([^DE][KR])|([KR][^DE]))[^DE]
MYTPIAKRPRAASGEGGH	G3G966:UL42:10345:Suid alphaherpesvirus 1	O00505:KPNA3, O00629:KPNA4	ELME000271	NLS classical Nuclear Localization Signals	(([PKR].{0,1}[^DE])|([PKR]))((K[RK])|(RK))(([^DE][KR])|([KR][^DE]))[^DE]
MSTNPKPQRKTKRNT	Q99IB8:Core:356411:Hepatitis C virus JFH-1	P52294:KPNA1, O00410:IPO5	ELME000271	NLS classical Nuclear Localization Signals	(([PKR].{0,1}[^DE])|([PKR]))((K[RK])|(RK))(([^DE][KR])|([KR][^DE]))[^DE]
RKKRRQRRRAHQ	P04608:Tat:11706:HIV-1 M:B_HXB2R	Q92973:TNPO1	ELME000271	NLS classical Nuclear Localization Signals	(([PKR].{0,1}[^DE])|([PKR]))((K[RK])|(RK))(([^DE][KR])|([KR][^DE]))[^DE]
PKKKRKV	P03070:LT:1891767:Macaca mulatta polyomavirus 1	O00410:IPO5	ELME000271	NLS classical Nuclear Localization Signals	(([PKR].{0,1}[^DE])|([PKR]))((K[RK])|(RK))(([^DE][KR])|([KR][^DE]))[^DE]
PKPQRKTKRNTNRRP	Q99IB8:Core:356411:Hepatitis C virus JFH-1	P52294:KPNA1, O00410:IPO5	ELME000271	NLS classical Nuclear Localization Signals	(([PKR].{0,1}[^DE])|([PKR]))((K[RK])|(RK))(([^DE][KR])|([KR][^DE]))[^DE]
MRHKRSAKRTKR	P03107:L2:333760:Human papillomavirus type 16	P52292:KPNA2	ELME000271	NLS classical Nuclear Localization Signals	(([PKR].{0,1}[^DE])|([PKR]))((K[RK])|(RK))(([^DE][KR])|([KR][^DE]))[^DE]
