# Supplementary material for: Viruses traverse the human proteome through peptide interfaces that can be biomimetically leveraged for drug discovery
Source: Proc Natl Acad Sci U S A. 2024 Jan 22;121(5):e2308776121. doi: 10.1073/pnas.2308776121 (PMC10835127; doi:10.1073/pnas.2308776121)
Supplement: Supplementary file 4 — Dataset S03 (XLSX) [file pnas.2308776121.sd03.xlsx]

## Sheet: Feuil1
								EBV		HIV1		HCV		Francisella novicida
peptide ID	sequence	source accession	source name	source ncbi taxon id	target accession	target name	pmid	Norm MEAN	SD	Norm MEAN	SD	Norm MEAN	SD	Norm AUC	SD
CPEP131	LEDLL	Q77AI1	E7	Human papillomavirus type 16	P20226, P17936	TBP, IGFBP3	9349482, 10938125	1.43294	0.34851	2.61643	0.168381	0.199356	0.0468096	1.16918	0.299511
CPEP130	LQQLL	Q77YF9	Vpr	Human immunodeficiency virus 1	P37231	PPARG	17932108	1.35367	0.0194648	1.88613	0.566602	0.167942	0.00871257	0.775418	0.110554
CPEP152	LHCYE	G5CD65, P17387	E7	human papillomavirus 31	P06400, O60934	RB1, NBN	15016876, 24850735	1.37931	0.0586851	1.7684	0.124088	0.155457	0.0172709	0.526244	0.256395
CPEP21	YASIL	Q9QR69	K15	Human herpesvirus 8 strain GK18	O00165	HAX1	11752170	1.45874	0.58156	2.26363	0.44391	0.190495	0.0707228	0.525914	0.134299
CPEP44	PVQES	Q98325	vFLIP	Molluscum contagiosum virus subtype 1	Q13114	TRAF3	16410799	1.19187	0.254242	2.9976	0.697108	0.188884	0.0310004	0.75146	0.269161
CPEP33	HGCPL	Q14T47	NS5A	Hepatitis C virus subtype 1b	O95292	VAPB	16227268	1.33855	0.258804	0.2429	0.065469	0.16915	0.0810586	0.636772	0.317226
CPEP132	PPPPY	Q1HVJ2	LMP2	Epstein-barr virus strain ag876	Q96J02, P46934	ITCH, NEDD4	11046148	1.20316	0.178849	1.62121	0.538007	0.221506	0.0712164	0.927503	0.170808
CPEP150	SKMQL	P03508	NS2	Influenza A virus (A/Puerto Rico/8/1934(H1N1))	O14980	XPO1	11118210	1.19779	0.18372	1.8032	0.507074	0.211841	0.0169725	0.597595	0.167619
CPEP48	YRHHY	P69723	Vif	HIV-1 M:B_HXB2R	Q9HC16, Q8IUX4	APOBEC3G, APOBEC3F	19036809	1.74219	0.36223	1.39526	0.342765	0.151027	0.019963	0.600204	0.167168
CPEP154	YLTDM	P03496	NS1	Influenza A virus (A/Puerto Rico/8/1934(H1N1))	O00459	PIK3R2	16963558	1.80718	0.381439	1.46109	0.619008	0.179219	0.0377136	0.590889	0.245582
CPEP54	PLDLS	P03255, Q69140	E1A, EBNA6	Human adenovirus 5, Epstein-barr virus strain ag876	Q13363	CTBP1	23864635, 11462050	1.12856	0.168212	1.11233	0.263311	0.171164	0.0325621	0.427155	0.282009
CPEP70	RRKAK	B9VIK5	IN	Human immunodeficiency virus 1	O95373	IPO7	17360709	1.65206	0.576613	3.51724	0.389456	0.138542	0.00620008	0.441962	0.16653
CPEP12	LTMVI	Q05128	VP40	Ebola virus - Mayinga, Zaire, 1976	P53992	SEC24C	18329616	1.60827	0.62357	1.93607	0.304159	0.197745	0.0638109	1.65138	0.119561
CPEP123	HVKNG	Q14T47	NS5A	Hepatitis C virus subtype 1b	O95292	VAPB	16227268	1.59873	0.0873886	1.07925	0.272373	0.196536	0.0272943	0.975372	0.401303
CPEP49	PTAPP	A1Z0U4, P04591, P18095	Gag, p6	Human immunodeficiency virus 1, HIV-1 M:B_HXB2R, Human immunodeficiency virus type 2 (ISOLATE BEN)	Q99816	TSG101	11427703	0.951321	0.299392	1.17098	0.423287	0.188482	0.0333739	1.05726	0.0846533
CPEP143	LNSLF	Q8USP9	Gag	Simian-Human immunodeficiency virus	Q8WUM4	PDCD6IP	21849430	1.14675	0.186235	0.790472	0.438847	0.27507	0.048934	1.17482	0.147014
CPEP58	PYQLT	P88961	vFLIP	Human herpesvirus 8 type M	Q12933	TRAF2	16311516	0.853544	0.195602	1.50552	0.315803	0.196134	0.0271871	0.485997	0.395019
CPEP97	TYGTC	Q66346	prM	Dengue virus 2	P36543	ATP6V1E1	18573235	1.14706	0.117405	0.849659	0.192787	0.134515	0.0390449	0.433771	0.306179
CPEP30	TGGER	Q6VGT0	E4-17K	Human adenovirus 5	P29590	PML	16501113	0.858326	0.225555	1.25533	0.120655	0.204188	0.0783666	0.841096	0.318236
CPEP59	TIESEV	Q29SJ1	NS1	Influenza A virus (A/chicken/Henan/12/2004(H5N1))	Q96JY6	PDLIM2	21625420	1.96737	0.39067	0.580396	0.161317	0.161095	0.0705988	0.446244	0.146239
CPEP113	WRHRAR	D3GHM2	NS5B	Hepacivirus C	P19338	NCL	12427757	1.76132	0.145338	0.436239	0.184627	0.119211	0.0172709	0.358019	0.0837092
CPEP17	RRETQV	P06463	E6	Human papillomavirus type 18	Q12959	DLG1	17713926	1.88231	0.289344	0.91502	0.336956	0.134112	0.0348503	0.45922	0.140264
CPEP35	HAGPIA	Q71B38	Gag	Human immunodeficiency virus 1	P62937	PPIA	9385632	0.797929	0.295212	1.58005	0.554617	0.243657	0.0718897	0.796347	0.0982053
CPEP68	EDPNEE	Q6VGW0	E1A	Human adenovirus 5	Q09472	EP300	12743606	0.475749	0.281786	1.20538	0.516134	0.255336	0.0661804	0.617407	0.171261
CPEP26	PGYPWP	Q6UNT8	Core	Hepacivirus C	P23458,O60674	JAK1, JAK2	12764155	0.843761	0.491552	0.567687	0.378962	0.165526	0.00435628	0.659051	0.165883
CPEP18	DDPERE	P04601	Nef	HIV-1 M:B_HXB2R	P04049	RAF1	9624170	0.495055	0.236322	1.03547	0.669838	0.256545	0.0140035	0.797544	0.331639
CPEP119	TGERDW	P69723	Vif	HIV-1 M:B_HXB2R	Q8IUX4	APOBEC3F	18619467	0.657807	0.101128	0.950262	0.363528	0.310511	0.105696	1.66085	0.345214
CPEP34	KALRRHR	F5HI84	UL37	Human betaherpesvirus 5	Q07812	BAX	17496930	1.05068	0.192286	0.70672	0.264648	0.219895	0.0573489	1.05806	0.40228
CPEP56	PKKKRKV	P03070	LT	Macaca mulatta polyomavirus 1	O00410	IPO5	25485706	0.978734	0.141237	0.970483	0.41296	0.142569	0.0175503	1.16007	0.18635
CPEP32	SLQYLAL	P69723	Vif	HIV-1 M:B_HXB2R	Q93034	CUL5	15574592	1.79334	0.371962	1.47624	0.277767	0.222312	0.0368654	0.81605	0.0237543
CPEP151	PPIPPPR	Q7T4V8, C5ISZ7	NS5A	Hepacivirus C	P62993, P07948	GRB2, LYN	10318918, 15784897	1.54965	0.44301	0.66904	0.308107	0.325413	0.0815911	1.28778	0.242106
CPEP82	RKSASMS	Q9JG20	M	Mumps virus Miyahara vaccine	P31946	YWHAB	21147917	1.37159	0.229225	1.97545	0.0854873	0.267016	0.0262213	1.19412	0.202219
CPEP146	RHFPRIW	Q77YF9	Vpr	Human immunodeficiency virus 1	P62937	PPIA	20920334	1.3564	0.197775	0.981543	0.209665	0.224325	0.0460128	1.89184	0.690071
CPEP117	AAAVAFL	P03247	E1B-55K	Human adenovirus 2	O60238	BNIP3L	10381623	1.11823	0.183781	0.680849	0.162113	0.161498	0.0174809	0.973846	0.181357
CPEP76	FPESLIL	P03259	E1A	Human adenovirus 12	Q92793	CREBBP	10196247	1.10219	0.494135	0.957885	0.367673	0.188079	0.0412271	0.920738	0.281718
CPEP148	RRRETQV	P06463, P21735	E6	Human papillomavirus type 18,human papillomavirus 45	Q96QZ7, Q12959, P63104, Q14160	MAGI1, DLG1, YWHAZ, SCRIB	17267502, 24550280, 17267502, 33723253, 24550280	1.53967	0.246024	0.767384	0.631195	0.13532	0.0177981	0.741362	0.0370469
CPEP75	KKTKSLP	P16629	M	Simian virus 5 (strain W3)	P31946	YWHAB	21147917	0.41401	0.0842452	0.798491	0.423551	0.204188	0.040812	1.06031	0.0923332
CPEP50	YFADLLI	P03304	2A	Encephalomyocarditis virus	P06730	EIF4E	21145089	1.15046	0.737558	1.68091	0.702766	0.0946436	0.0183368	0.917551	0.160134
CPEP24	TPQVPLR	P04601	Nef	HIV-1 M:B_HXB2R	P06241	FYN	8681387	0.615521	0.160143	0.473162	0.497573	0.256545	0.0080447	0.792092	0.109353
CPEP111	DDLYEEV	Q9QR69	K15	Human herpesvirus 8 strain GK18	P07948	LYN	18985015	0.573611	0.202327	0.956958	0.34982	0.254531	0.0175226	0.687534	0.169964
CPEP78	WKSKKTP	D3GHM2	NS5B	Hepacivirus C	P19338	NCL	12427757	1.01042	0.0509581	1.61759	0.853075	0.124849	0.00687021	0.759697	0.14738
CPEP145	LRKRRKRL	P03107	L2	Human papillomavirus type 16	P52292	KPNA2	15507604	2.86039	1.34429	1.44995	0.232641	0.117197	0.0079228	1.33025	0.239238
CPEP144	PVQLSYYD	P03230	LMP1	Human herpesvirus 4 strain B95-8	Q92985	IRF7	19017798	1.07167	0.41123	1.13898	0.700515	0.132501	0.0116098	1.62065	0.206747
CPEP108	GARASVLS	P04591	Gag	HIV-1 M:B_HXB2R	P30419, O60551	NMT1, NMT2	18089753	0.745175	0.240226	0.341159	0.217905	0.17801	0.021489	1.45786	0.145572
CPEP4	QSSSSGSP	P03211	EBNA1	Human herpesvirus 4 strain B95-8	P67870	CSNK2B	20719947	0.304791	0.180146	0.453102	0.237855	0.206605	0.0219816	1.15668	0.242648
CPEP134	GGKWSKLS	Q8Q621	Nef	Human immunodeficiency virus 1	P30419, O60551	NMT1, NMT2	18089753	0.384225	0.0274419	1.13875	0.848712	0.238824	0.0968484	1.14151	0.358244
CPEP109	IKQEDIKP	P19893	IE2	Human herpesvirus 5 strain AD169	P63165, P61956	SUMO1, SUMO2	10684265	0.587513	0.152906	0.55342	0.186617	0.215868	0.030669	0.985891	0.0710616
CPEP101	FVKSNWGLF	P16629	M	Simian virus 5 (strain W3)	Q03135	CAV1	20631121	1.46646	0.0871805	0.97056	0.483053	0.549699	0.127598	1.6479	0.139947
CPEP110	RQARRNRRR	Q77Y21	Rev	Simian-Human immunodeficiency virus	Q14974	KPNB1	12614157	2.20432	0.460971	0.312686	0.146185	0.0520461	0.0143868	1.63683	0.381385
CPEP40	QRRGRTGRG	A1Z094	NS3	Hepacivirus C	Q99873	PRMT1	11483748	0.719518	0.242712	0.403664	0.142313	0.713338	0.0653663	1.73238	0.197482
CPEP9	RKKRRQRRR	P04608	Tat	HIV-1 M:B_HXB2R	P25963	NFKBIA, NAP1L1, NPM1	22187158, 18226242,9094689	4.00641	0.628034	1.10792	0.478852	0.105929	0.00830997	1.72185	0.627663
CPEP27	GMFVYSPVS	Q6VGW0	E1A	Human adenovirus 5	P21675	TAF1	7565781	1.21472	0.306502	9.37026	2.44128	0.512705	0.186539	1.74019	0.597497
CPEP67	IQIGNHNAM	A8E1H1	RIR1	Murine cytomegalovirus (strain K181)	Q9Y572, Q13546	RIPK3, RIPK1	18442983	1.39939	0.159789	4.67191	1.63938	0.771252	0.063149	0.731263	0.043815
CPEP20	KELQKQITK	B9VIK5	IN	Human immunodeficiency virus 1	P52292	KPNA2	9275210	0.818758	0.129363	0.660911	0.3694	0.747933	0.186499	1.3334	0.60066
CPEP88	RRPSRPFRK	P13199	ICP27H	Herpesvirus saimiri (strain 11)	P52292, P52294	KPNA2, KPNA1	11278515	0.965401	0.078806	0.304506	0.140316	0.67461	0.22043	1.02756	0.103896
CPEP122	LGQGVSIEW	P69723	Vif	HIV-1 M:B_HXB2R	Q9HC16, Q8IUX4	APOBEC3G, APOBEC3F	20335268	0.719559	0.400879	0.431079	0.208833	0.59404	0.176281	1.0126	0.105447
CPEP87	PVHAGPIAP	Q71B38	Gag	Human immunodeficiency virus 1	P62937	PPIA	9.22364e+06	0.65671	0.0310972	0.40001	0.156009	0.213695	0.0162932	1.08446	0.0962329
CPEP23	TYGDTWAGV	Q77YF9	Vpr	Human immunodeficiency virus 1	O15111	CHUK	17942396	0.913115	0.0204014	0.324864	0.073355	0.844831	0.393202	0.733799	0.107726
CPEP147	PEPTAPPEE	A1Z0U4, P04591	Gag	Human immunodeficiency virus 1, HIV-1 M:B_HXB2R	Q99816	TSG101	12379843, 1200649, 21070952	0.511374	0.199555	0.363223	0.0500663	1.15047	0.339591	1.17618	0.0799173
CPEP121	IVISDSEEE	F5HE22,P19893	IE2	Human betaherpesvirus 5, Human herpesvirus 5 strain AD169	P63165, P61956, P55854	SUMO1, SUMO2, SUMO3	20519406, 11264375	1.13787	0.268715	0.92079	0.496548	0.741555	0.215741	1.12608	0.10207
CPEP19	DLYCYEQLN	Q77AI1	E7	Human papillomavirus type 16	P06400	RB1	20088881	1.75513	0.54419	3.61115	1.88953	0.215736	0.0560833	0.695229	0.0187195
CPEP118	RYSKRRHGRR	Q4JQX1	IE4	Human herpesvirus 3 strain Oka vaccine	Q16629, Q96SB4, Q01130, P84103	SRSF7, SRPK1, SRSF2, SRSF3	19924249	1.99629	0.405985	1.12892	0.699421	0.251403	0.0320375	1.24705	0.103287
CPEP133	RHIICHGGVI	Q6VGW0	E1A	Human adenovirus 5	Q92793, Q09472	CREBBP, EP300	15741165	1.14269	0.092259	7.13603	5.44213	0.392693	0.068393	0.514517	0.0745212
CPEP116	RPEPTAPPEE	P04591	Gag	HIV-1 M:B_HXB2R	Q99816	TSG101	12900394	0.415171	0.0428653	0.369942	0.13091	1.05373	0.329465	0.649375	0.0599864
CPEP90	EVLADNLPPP	P03255, Q6VGW0	E1A	Human adenovirus 5	Q14CW9, Q9UPT9, Q9NPA8, O15265, Q99417, P01106, P61244, Q9Y4A5, Q96L91, Q92830	ATXN7L3, USP22, ENY2, ATXN7, MYCBP, MYC, MAX, TRRAP, EP400, KAT2A	26559831, 12743606, 15741165	1.56082	0.214201	0.839663	0.233538	1.16303	0.274975	1.20864	0.0917486
CPEP45	EPLDLPPIIQ	D3GHM2	NS5B	Hepacivirus C	Q9BW66	CINP	21628470	0.683244	0.101247	0.33917	0.100641	1.07817	0.31121	1.0611	0.170088
CPEP85	ELLSGLQEWL	Q64866	E4	Human adenovirus 40	P63151	PPP2R2A	15775987	1.35019	0.142974	0.562494	0.187361	0.795693	0.112032	1.21152	0.0389367
CPEP41	GRPPLPPKQK	Q99AU3	NS1	Influenza A virus (A/Brevig Mission/1/1918(H1N1))	P46109	CRKL	18165234	0.759069	0.109003	0.625825	0.0696487	0.92586	0.301422	0.99761	0.0605996
CPEP106	SEKHFRETEV	A0A1D8I0X5, P14079, P03409	Tax1	Human T-cell leukemia virus type I	Q12959, Q96QZ7, Q14160	DLG1, MAGI1, SCRIB	18828675, 10557085, 26053890	1.28246	0.328214	0.471051	0.0531519	1.39968	0.253794	0.861635	0.108944
CPEP10	IRQGLELTLL	P19503	Env	Simian immunodeficiency virus (PBJ/BC13 ISOLATE) (SOOTY MANGABEY)	P63010	AP2B1	9882340	1.20036	0.326951	6.80786	2.82337	0.924941	0.389352	0.815105	0.142568
CPEP129	KLVTELAENS	P0C799	P	Borna disease virus-V	P09429	HMGB1	14581561	1.25539	0.412773	0.811719	0.387914	0.800541	0.308936	0.941312	0.0546931
CPEP139	IHTHARFLIT	P06927	E5	Human papillomavirus type 16	P60903, O00410, P07355, P51572	S100A10, IPO5, ANXA2, BCAP31	21849434, 18455505, 18684816	1.5606	0.174868	2.21593	1.01552	0.567711	0.184853	1.23286	0.212071
CPEP72	SAIASGIAVS	O09720	F0	Human respiratory syncytial virus S2	P61586	RHOA	10438814	0.899672	0.102068	7.15255	1.42845	1.45602	0.810205	1.05068	0.0420861
CPEP31	EVVLFLLNVF	P88961	vFLIP	Human herpesvirus 8 type M	Q9NT62	ATG3	19838173	0.802813	0.23944	8.90024	3.78461	0.444841	0.226184	0.691169	0.160691
CPEP61	KRRKSGAKRR	P03116	E1	Deltapapillomavirus 4	P52294, O00505, O00629	KPNA1, KPNA3, KPNA4	17192311	3.37157	0.607025	1.46054	0.484137	0.161853	0.0237034	0.649341	0.102705
CPEP153	GRKKRRQRRR	P04608	Tat	HIV-1 M:B_HXB2R	Q09472	EP300	9733868	2.38232	0.264563	0.798369	0.271245	0.320186	0.0646705	0.685094	0.123932
CPEP86	SGFGPLITHG	Q786F2	H	Measles virus strain Ichinose-B95a	Q13291	SLAMF1	15033456	1.55388	0.0343488	0.784941	0.0574913	0.529595	0.250668	0.83245	0.017183
CPEP140	RKKRRQRRRA	P04608	Tat	HIV-1 M:B_HXB2R	P14635	CCNB1	19825974	1.61793	0.873397	1.18752	0.538347	0.566793	0.16792	0.822787	0.0320662
CPEP64	CCFHCQVCFIT	P04608	Tat	HIV-1 M:B_HXB2R	Q06889, O15350	EGR3, TP73	11909874, 16135803	0.880698	0.186614	8.48716	6.18182	1.72018	0.579578	0.868735	0.0446639
CPEP13	ATIGTAMYKLL	P03209	BRLF1	Human herpesvirus 4 strain B95-8	P14859	POU2F1	21697476	1.93761	0.415532	0.961416	0.722312	0.648485	0.229945	1.61874	0.274672
CPEP37	FITKALGISYG	P04608	Tat	HIV-1 M:B_HXB2R	Q07954	LRP1	11100124	1.48347	0.259328	2.23354	0.626818	0.960965	0.250904	0.751093	0.0634333
CPEP71	WKGPAKLLWKG	B9VIK5	IN	Human immunodeficiency virus 1	O95373	IPO7	17360709	2.91816	0.496257	1.07659	0.320157	0.410807	0.117827	1.74823	0.156122
CPEP102	PHGPVQLSYYD	P03230	LMP1	Human herpesvirus 4 strain B95-8	Q15628	TRADD	10409763	1.64754	0.427738	1.95815	0.805827	0.814522	0.325104	0.881622	0.0425233
CPEP127	LVKPTVYVYSR	P59637	E	Severe acute respiratory syndrome-related coronavirus	Q07817	BCL2L1	16048439	0.673043	0.224609	1.62412	1.15336	0.625727	0.221515	0.470251	0.108782
CPEP92	QTFLHWVYCMEN	P88961	vFLIP	Human herpesvirus 8 type M	Q9NT62	ATG3	19838173	0.873153	0.368607	1.99164	0.7399	1.48005	0.540351	0.713067	0.0502667
CPEP105	TQVDPELADQLI	P69723	Vif	HIV-1 M:B_HXB2R	Q9HC16, Q93034, Q8IUX4	APOBEC3G, CUL5, APOBEC3F	20592083	0.850501	0.11307	0.561059	0.587085	0.693846	0.031793	1.14233	0.124943
CPEP52	CFITKALGISYG	P04608	Tat	HIV-1 M:B_HXB2R	Q14690, Q07954, Q15020	PDCD11, LRP1, SART3	15887232, 11100124, 11959860, 11959860	2.22502	1.4412	5.56347	2.50521	0.365548	0.15484	2.02091	0.0988822
CPEP3	MRHKRSAKRTKR	P03107	L2	Human papillomavirus type 16	P52292	KPNA2	15507604	1.15822	0.189673	0.378774	0.294118	0.410195	0.123076	1.12633	0.162099
CPEP135	KGHRGSHTMNGH	Q4F9Q5, P69723	Vif	Human immunodeficiency virus 1, HIV-1 M:B_HXB2R	Q9HC16, Q8IUX4	APOBEC3G, APOBEC3F	23545135, 15611076	0.855563	0.258936	0.594897	0.384162	0.573222	0.164753	1.21557	0.0358089
CPEP14	ILHTPGCVPCVR	B6URY0	E1	Hepacivirus C	P04114, P02649	APOB, APOE	21735466	1.5484	0.818122	0.468274	0.336054	0.560823	0.220327	1.21954	0.0400334
CPEP28	LQLPPLERLTLD	Q77Y21, P04618, P04620	Rev	Simian-Human immunodeficiency virus, HIV-1 M:B_HXB2R, Human immunodeficiency virus type 1 (BRU ISOLATE)	P35658, O15504, P63241, O14980	NUP214, NUP42, EIF5A, XPO1	10358091, 11238447, 31444273	0.801167	0.342631	0.623144	0.43878	0.527758	0.104656	1.14323	0.0399693
CPEP8	RKKRRQRRRPPQ	D3GFZ4	Tat	Human immunodeficiency virus 1	Q9P1T7	MDFIC	16260749	1.18195	0.471998	0.449988	0.260618	0.548576	0.0866707	1.02498	0.05862
CPEP142	LGIVCPICSQKP	Q77AI1	E7	Human papillomavirus type 16	O15304	SIVA1	17348035	1.86271	0.386677	0.603005	0.35644	0.308042	0.035332	1.81899	0.00993063
CPEP74	ALGISYGRKKRRQ	P04608	Tat	HIV-1 M:B_HXB2R	O60563, Q92793, Q09472	CCNT1, CREBBP, EP300	11080476	1.66279	0.475377	1.11152	0.425089	0.684151	0.25936	1.14941	0.0665721
CPEP63	KARHKRRNRSSRS	O92837	VP3	Macaca mulatta polyomavirus 1	P08047	SP1	9466902	1.24904	0.14259	0.708641	0.0650902	0.5995	0.151966	1.1166	0.0672489
CPEP83	LHGLSAFSLHSYS	D3GHM2	NS5B	Hepacivirus C	P12814	ACTN1	14623081	0.588308	0.126128	3.01226	0.818017	0.414073	0.0593156	1.20405	0.0692649
CPEP95	SEWQRDQFLSQVK	P03120	E2	Human papillomavirus type 16	P04637	TP53	10618715	0.399143	0.0827919	0.510251	0.169651	0.282427	0.0979538	1.11446	0.0160847
CPEP99	SWESHKSGGETRL	A3F5M8	G	Rabies virus SAD B19, Rabies virus vnukovo-32	P29074, Q6P0Q8	PTPN4, MAST2	22000519, 22894835	0.795205	0.240043	0.650389	0.235718	0.337943	0.0569185	1.09997	0.0771777
CPEP96	GRKKRRQRRRAHQ	P04608	Tat	HIV-1 M:B_HXB2R	O15111	CHUK	21664225	1.16401	0.358465	0.566944	0.109175	0.391877	0.103212	1.02898	0.0358672
CPEP126	TQNLYPDLSEIKK	Q66721	Gag	Equine infectious anemia virus	Q8WUM4	PDCD6IP	18066081	0.802602	0.277187	0.655294	0.27707	0.485254	0.166153	1.19161	0.125613
CPEP79	VLGGCRHKLVCSP	Q69027	HBx	Hepatitis B virus C/ayr human/Japan/Okamoto	P62191,O14818	PSMC1, PSMA7	10748218	1.33572	0.809467	0.304176	0.130077	0.466272	0.0796212	1.30598	0.0668217
CPEP29	FTPPPPGYYWVPG	P0C6M3	LHDAg	Hepatitis delta virus (isolate Peru-1)	Q00610	CLTC	19284884	2.16589	0.435346	0.820162	0.257604	0.519798	0.0773413	1.28963	0.0717877
CPEP136	VTNDCPNSSIVYE	B6URY0	E1	Hepacivirus C	P04114, P02649	APOB, APOE	21735466	1.57835	0.784102	0.795656	0.499831	0.447495	0.159584	1.26487	0.111928
CPEP22	FPGGGQIVGGVYL	Q6UNT8	Core	Hepacivirus C	O00571	DDX3X	19793905	0.545921	0.28473	0.693004	0.480648	0.606031	0.185184	1.17606	0.123662
CPEP98	PLPPTKAPPIPPPR	Q913V3	NS5A	Hepatitis C virus isolate HCR6	P06241, P62993, P07948, P06239, P08631	FYN, GRB2, LYN, LCK, HCK	14993658	0.800457	0.330146	0.276283	0.142519	0.398408	0.04832	1.1759	0.101343
CPEP69	MRHIICHGGVITEE	Q6VGW0	E1A	Human adenovirus 5	Q9Y4A5, Q92830, Q09472, Q92831, P06400	TRRAP, KAT2A, EP300, KAT2B, RB1	12743606	0.427469	0.188016	0.718875	0.264106	0.547199	0.0269025	1.04098	0.0727615
CPEP149	EDCGTSGTQGVGSP	Q77Y21	Rev	Simian-Human immunodeficiency virus	O14980	XPO1	12134013	0.281122	0.125838	0.34301	0.120441	0.679763	0.134995	1.05157	0.0423197
CPEP103	GCVVIVGRIVLSGK	F0UXV0	NS4A	Hepacivirus C	P68104	EEF1A1	16927014	0.766452	0.112322	0.244758	0.0343648	0.46219	0.186485	0.544814	0.207161
CPEP89	YDVLKAACKSVIKT	Q9J5G4	vBCL2	Fowlpox virus strain NVSL	Q16611, Q07812	BAK1, BAX	17686864, 19439472	0.628509	0.179649	4.72521	1.65584	1.18425	0.348397	0.988217	0.141888
CPEP91	MAGRSGDSDEELIR	Q77Y21	Rev	Simian-Human immunodeficiency virus	P09651, O60506	HNRNPA1, SYNCRIP	19808671	0.572893	0.399257	0.276684	0.153332	0.775232	0.0773343	1.03087	0.217525
CPEP94	RDVLCLRPVGAESR	Q69027	HBx	Hepatitis B virus C/ayr human/Japan/Okamoto	O00170	AIP	8972861	0.916126	0.234423	0.382189	0.22632	0.723543	0.167564	1.03208	0.128536
CPEP36	AIAEESDEEEAIVA	D2K3S2	IE1	Human betaherpesvirus 5	P52630	STAT2	19812155	0.915538	0.172785	1.90215	0.673527	1.00209	0.0642095	0.958063	0.0590889
CPEP107	GHRMAWDMMMNWSP	B6URY0	E1	Hepacivirus C	P04114, P02649	APOB, APOE	21735466	0.99612	0.355884	1.4249	0.183591	0.958363	0.24285	0.977857	0.0410388
CPEP51	LGNIKGILGKKDKDG	P0C6L3	SHDAg	Hepatitis delta virus (ISOLATE D380)	P19338	NCL	9516470	0.775211	0.411422	0.546204	0.182925	0.789468	0.102606	1.38892	0.0902539
CPEP55	DLYCYEQLNDSSEEE	Q77AI1	E7	Human papillomavirus type 16	P28749, P06400	RBL1, RB1	8386265	0.342348	0.209099	0.536247	0.183579	0.770283	0.073712	1.14705	0.0435043
CPEP141	LTEDRWNKPQKTKGH	P69723	Vif	HIV-1 M:B_HXB2R	Q8IUX4	APOBEC3F	15611076	0.771585	0.0528946	0.465668	0.22331	0.779722	0.0403352	1.23378	0.157591
CPEP104	EDLLNEPGQPLDLSC	P03255	E1A	Human adenovirus 5	Q13363	CTBP1	7479821	0.503954	0.0469271	0.293263	0.0840676	1.12833	0.392901	1.07276	0.0763799
CPEP11	VSIEWRKKRYSTQVD	P69723	Vif	HIV-1 M:B_HXB2R	Q8IUX4	APOBEC3F	15611076	1.03729	0.104865	0.230416	0.147931	0.752067	0.224612	1.17321	0.0205962
CPEP43	AHQNSQTHQASLSKQ	P04608	Tat	HIV-1 M:B_HXB2R	P10827	THRA	7609079	0.681971	0.130288	0.397715	0.173799	1.07684	0.0644667	1.13689	0.0853335
CPEP77	SVWIPVNEGASTSGM	F5H9D8	vIRF4	Human gammaherpesvirus 8	Q93009	USP7	22056774	1.02584	0.126645	0.15455	0.0330678	0.662619	0.169566	1.23183	0.0970168
CPEP7	SSSDSLVSPPESPVP	D2K3S2	IE1	Human betaherpesvirus 5	P52630	STAT2	19812155	0.942816	0.0358388	0.376505	0.126641	1.28585	0.0888493	1.26174	0.11823
CPEP2	MLSMFMCNNIVDYVD	P24356	F1	Vaccinia virus WR	P55211	CASP9	21757755	1.05134	0.292699	8.97103	3.64268	1.75941	0.615754	0.497211	0.0836223
CPEP60	NKVGSLQYLALAALI	P69723	Vif	HIV-1 M:B_HXB2R	Q15369	ELOC	20463065	0.706035	0.0362406	4.7165	3.33817	1.26788	0.511024	1.04548	0.0653777
CPEP53	LERVIFPSVKIATLV	F1DT92	E4	Human adenovirus 17	Q12959	DLG1	9192623	1.03106	0.140862	0.656758	0.405608	0.346617	0.0903278	0.524834	0.0600587
CPEP46	SLQYLALAALITPKK	P69723	Vif	HIV-1 M:B_HXB2R	Q15369	ELOC	15574592	0.983532	0.368464	2.16911	1.0553	0.66466	0.319734	0.364356	0.091152
CPEP81	PVHAGPIAPGQMREP	P04591	Gag	HIV-1 M:B_HXB2R	P62937	PPIA	7969494	0.397815	0.136428	0.877073	0.355135	0.675885	0.256255	1.03835	0.194917
CPEP128	RTYGTWEDLFCDESL	B0G0V6	LT	Merkel cell polyomavirus	Q96JC1	VPS39	21454559	1.31849	0.667399	0.382974	0.140793	0.675222	0.142416	0.874452	0.145046
CPEP84	WGCSGKLICTTTVPW	C0KJN3	Env	Human immunodeficiency virus 1	P04233	CD74	22039051	0.680789	0.110137	0.732808	0.173487	0.911828	0.240135	1.22362	0.113311
CPEP42	MSKKPGGPGKNRAVN	B6V3K0	Core	West Nile virus	Q9NV70	EXOC1	19889084	0.627735	0.0823678	0.468605	0.186356	0.952495	0.391612	1.09311	0.0836439
CPEP38	QPTSQPRGDPTGPKE	P04608	Tat	HIV-1 M:B_HXB2R	P29692	EEF1D	9514931	0.675158	0.154954	0.404889	0.125143	0.704817	0.199542	1.04418	0.0258483
CPEP65	DKELYPLTSLRSLFG	C8BSN7	Gag	Human immunodeficiency virus 1	Q8WUM4	PDCD6IP	18066081, 14505569	0.695419	0.131415	0.28878	0.0453876	0.827789	0.393664	0.60893	0.297713
CPEP25	QGPADDPGEGPSTGP	Q1HVF7	EBNA1	Epstein-barr virus strain ag876	Q93009	USP7	15808506	1.00773	0.275343	0.387461	0.101338	0.429432	0.206617	0.915797	0.0545809
CPEP62	MNNQRKKAKNTPFNM	P14337	C	Dengue virus 2 Thailand/0168/1979	Q9NV70	EXOC1	19889084	1.21799	0.327514	0.39685	0.262023	0.539341	0.187681	0.863092	0.141916
CPEP66	MSSDLRLTLLELVRRL	P0DOF0	X	Borna disease virus-V	P11142	HSPA8	19397879	1.23925	0.456235	8.87832	4.76886	1.3108	0.310129	1.55011	0.441295
CPEP120	ISNLPYTIKYKIFEQQ	Q8QN36	CP77	Cowpox virus (Brighton Red)	P63208, Q13616	SKP1, CUL1	19211746	1.21112	0.212573	3.21012	1.34388	0.391877	0.108846	0.578498	0.035248
CPEP138	PDSDPQIPPPYVEPTA	P14076	Gag	Human T-cell lymphotrophic virus type 1 (Caribbean isolate)	Q9H0M0, O00308	WWP1, WWP2	9169421	0.970777	0.241123	0.605962	0.313665	1.01546	0.336502	0.965674	0.0235135
CPEP112	GGLEPLSEKHFRETEV	P14079	Tax1	Human T-cell lymphotrophic virus type 1 (Caribbean isolate)	P78352	DLG4	9482110	0.810251	0.159072	0.212056	0.12292	0.344729	0.177396	1.08183	0.072943
CPEP80	QILVESPTVLESGTKE	Q77Y21	Rev	Simian-Human immunodeficiency virus	O14980	XPO1	12134013	0.876062	0.113329	0.634603	0.382546	0.907593	0.349119	0.936637	0.0777509
CPEP57	CMSCCRSSRTRRETQL	Q547J2	E6	Human papillomavirus type 16	Q14160	SCRIB	11027293	0.892756	0.0793931	1.03162	0.326125	0.755485	0.342255	0.557261	0.0103325
CPEP16	TATASAPPPPYVGSGL	P03327	Gag	Y73 sarcoma virus	Q96QZ7, Q9H0M0, O00308	MAGI1, WWP1, WWP2	9169421	0.975542	0.086073	0.400129	0.192147	0.819267	0.230354	0.644442	0.0794633
CPEP47	ARARALARGAGPANSV	B9VQC6	ICP34.5	Human alphaherpesvirus 1	P05198	EIF2S1	21622569	1.29451	0.092248	2.78968	0.892433	1.1445	0.0982623	0.948961	0.121618
CPEP93	TRVESENKVVILDSFD	Q14T47	NS5A	Hepatitis C virus subtype 1b	P27986	PIK3R1	14709551	1.06908	0.455593	10.6718	1.90681	0.828758	0.197788	0.706792	0.0120387
CPEP1	YRLRFSKRDARRERIR	Q4JQX1	IE4	Human herpesvirus 3 strain Oka vaccine	Q16629, Q01130, P84103	SRSF7, SRSF2, SRSF3	19924249	2.6379	0.838363	0.89961	0.515738	0.414124	0.214873	1.93018	0.125879
CPEP6	RKVKKKIKKLEDEHPW	P0C6L3	SHDAg	Hepatitis delta virus (ISOLATE D380)	P19338	NCL	9516470	1.3814	0.360729	1.60238	0.742111	0.540361	0.156579	1.09498	0.0801234
CPEP124	SAPCLLKLSTTLLCLEI	O41960	M8	Murid gammaherpesvirus 4	P21796	VDAC1	18069888	0.554314	0.538855	14.9843	6.32014	1.25319	0.54046	0.691127	0.142091
CPEP15	EIRLKVFVLGGCRHKLV	Q69027	HBx	Hepatitis B virus C/ayr human/Japan/Okamoto	P25054	APC	20971552	0.931933	0.415712	0.937524	0.386463	0.391162	0.125759	1.07354	0.0501194
CPEP125	DLYCYEQLNDSSEEEDE	Q77AI1	E7	Human papillomavirus type 16	P68400, P06400	CSNK2A1, RB1	2153075	1.01896	0.344474	1.59962	1.31913	0.903051	0.187639	1.15798	0.0897628
CPEP5	MGSSGTRQVTQASSFTW	F5H9D8	vIRF4	Human gammaherpesvirus 8	Q93009	USP7	22056774	1.21654	0.267828	0.633544	0.514762	0.606337	0.254826	1.13447	0.0312026
CPEP137	GPSDSGAGRAAEDRKCL	D3YPC5	ICP22	Human alphaherpesvirus 1	Q9NZM5	NOP53	10196275	1.2267	0.211583	0.772514	0.821535	0.663435	0.174929	1.18145	0.161038
CPEP73	EALKKALRRHRFLWQRR	F5HI84	UL37	Human betaherpesvirus 5	Q07812	BAX	15004026	2.46886	1.91517	0.296244	0.121364	0.0281661	0.0152063	1.71125	0.0998791
CPEP100	ACTNCYCKKCCFHCQVC	P04608	Tat	HIV-1 M:B_HXB2R	P28799	GRN	10079180	1.68703	1.23953	0.154573	0.0175009	0.492805	0.206506	1.03951	0.110163
CPEP114	DILDLWIYHTQGYFPDWQ	P04601	Nef	HIV-1 M:B_HXB2R	O14734	ACOT8	10799608	1.29563	0.241126	4.35916	0.262861	0.246913	0.104849	1.15056	0.0417377
CPEP115	HFEPPTLHELYDLDVTAP	P03255, E1U5L3	E1A	Human adenovirus 5, Human adenovirus 6	P06400, P28749, P78396, Q08999	RB1, RBL1, CCNA1, RBL2	1534854, 1331501	0.514352	0.397335	1.21002	0.671928	0.506378	0.0764592	1.08582	0.109991
CPEP39	VHIPLGDARLVITTYWGL	P69723	Vif	HIV-1 M:B_HXB2R	Q9HC16	APOBEC3G	18619467	0.97816	0.343962	0.354366	0.0590195	0.386315	0.142044	0.997658	0.181908
